# Supplementary material for: Global Profiling of Rice and Poplar Transcriptomes Highlights Key Conserved Circadian-Controlled Pathways and cis-Regulatory Modules
Source: PLoS One. 2011 Jun 9;6(6):e16907. doi: 10.1371/journal.pone.0016907 (PMC3111414; doi:10.1371/journal.pone.0016907)
Supplement: Table S1 — The lists of common and unique Oryza sativa (ssp. japonica) TFs cycling under all tested diurnal conditions. (XLS) [file pone.0016907.s008.xls]

## Sheet: Sheet1
Poplar TFs cycling in driven conditions				Rice (spp. Japonica) TFs cycling in driven conditions
LDHH	LDHC	LLHC		LDHH	LDHC	LLHC
estExt_fgenesh4_kg.C_LG_IX0001	estExt_fgenesh4_kg.C_LG_IX0001	estExt_fgenesh4_pg.C_1180049		Os01g74020.1	Os02g27060.1	Os02g48370.1
estExt_fgenesh4_kg.C_LG_X0064	estExt_fgenesh4_pg.C_1180049	estExt_fgenesh4_pg.C_1500013		Os03g07360.1	Os06g41730.2	Os06g41730.2
estExt_fgenesh4_pg.C_1180049	estExt_fgenesh4_pg.C_1370033	estExt_fgenesh4_pg.C_1630059		Os12g40920.1	Os01g08320.1	Os01g08320.1
estExt_fgenesh4_pg.C_1220055	estExt_fgenesh4_pg.C_1640064	estExt_fgenesh4_pg.C_2080026		Os09g11480.1	Os01g09450.1	Os01g18360.1
estExt_fgenesh4_pg.C_1240042	estExt_fgenesh4_pg.C_1650033	estExt_fgenesh4_pg.C_280105		Os02g49230.1	Os01g13030.1	Os02g57250.1
estExt_fgenesh4_pg.C_1300026	estExt_fgenesh4_pg.C_2080026	estExt_fgenesh4_pg.C_280294		Os09g29820.1	Os01g18360.1	Os03g43410.1
estExt_fgenesh4_pg.C_1330084	estExt_fgenesh4_pg.C_280105	estExt_fgenesh4_pg.C_860100		Os01g53220.1	Os01g48444.1	Os06g39590.1
estExt_fgenesh4_pg.C_1370033	estExt_fgenesh4_pg.C_280294	estExt_fgenesh4_pg.C_LG_I0470		Os08g15050.1	Os01g53880.1	Os07g08460.1
estExt_fgenesh4_pg.C_1520010	estExt_fgenesh4_pg.C_290211	estExt_fgenesh4_pg.C_LG_I0705		Os08g38220.1	Os02g49160.1	Os08g01780.1
estExt_fgenesh4_pg.C_280105	estExt_fgenesh4_pg.C_290262	estExt_fgenesh4_pg.C_LG_I2903		Os01g15900.1	Os03g43410.1	Os02g35100.1
estExt_fgenesh4_pg.C_280294	estExt_fgenesh4_pg.C_410126	estExt_fgenesh4_pg.C_LG_I2905		Os12g03070.1	Os03g53150.1	Os04g35880.1
estExt_fgenesh4_pg.C_290211	estExt_fgenesh4_pg.C_570124	estExt_fgenesh4_pg.C_LG_II0076		Os08g34360.1	Os05g08570.1	Os07g42750.1
estExt_fgenesh4_pg.C_400321	estExt_fgenesh4_pg.C_570205	estExt_fgenesh4_pg.C_LG_II0629		Os04g48030.1	Os05g48590.1	Os02g56219.1
estExt_fgenesh4_pg.C_410126	estExt_fgenesh4_pg.C_860100	estExt_fgenesh4_pg.C_LG_II0973		Os03g08500.1	Os06g22870.1	Os03g09860.1
estExt_fgenesh4_pg.C_570090	estExt_fgenesh4_pg.C_880085	estExt_fgenesh4_pg.C_LG_II1537		Os06g48610.1	Os06g39590.1	Os03g31690.1
estExt_fgenesh4_pg.C_570124	estExt_fgenesh4_pg.C_LG_I0470	estExt_fgenesh4_pg.C_LG_III0408		Os03g01890.1	Os07g08460.1	Os03g55530.1
estExt_fgenesh4_pg.C_570205	estExt_fgenesh4_pg.C_LG_I2903	estExt_fgenesh4_pg.C_LG_III1049		Os11g05930.1	Os08g01780.1	Os05g32180.1
estExt_fgenesh4_pg.C_LG_I0470	estExt_fgenesh4_pg.C_LG_II0549	estExt_fgenesh4_pg.C_LG_III1884		Os05g35500.1	Os02g34840.1	Os07g39690.1
estExt_fgenesh4_pg.C_LG_I0705	estExt_fgenesh4_pg.C_LG_II0629	estExt_fgenesh4_pg.C_LG_IV0491		Os07g39430.1	Os02g35100.1	Os08g01170.1
estExt_fgenesh4_pg.C_LG_I1220	estExt_fgenesh4_pg.C_LG_II0961	estExt_fgenesh4_pg.C_LG_IV1320		Os01g17000.1	Os04g35880.1	Os08g16010.1
estExt_fgenesh4_pg.C_LG_I2903	estExt_fgenesh4_pg.C_LG_II0973	estExt_fgenesh4_pg.C_LG_IV1453		Os12g13460.1	Os07g42750.1	Os10g28040.1
estExt_fgenesh4_pg.C_LG_II0973	estExt_fgenesh4_pg.C_LG_II1036	estExt_fgenesh4_pg.C_LG_IX1149		Os02g40510.1	Os11g05130.1	Os01g47600.1
estExt_fgenesh4_pg.C_LG_II1399	estExt_fgenesh4_pg.C_LG_II1537	estExt_fgenesh4_pg.C_LG_V0410		Os07g49460.1	Os02g56219.1	Os02g44930.1
estExt_fgenesh4_pg.C_LG_III0408	estExt_fgenesh4_pg.C_LG_III0246	estExt_fgenesh4_pg.C_LG_V0901		Os02g45670.1	Os03g05710.1	Os04g47690.1
estExt_fgenesh4_pg.C_LG_III0436	estExt_fgenesh4_pg.C_LG_III0436	estExt_fgenesh4_pg.C_LG_VI0537		Os11g03390.1	Os03g07990.1	Os05g08970.1
estExt_fgenesh4_pg.C_LG_III1049	estExt_fgenesh4_pg.C_LG_III1049	estExt_fgenesh4_pg.C_LG_VII0894		Os03g43810.1	Os03g09860.1	Os09g37910.1
estExt_fgenesh4_pg.C_LG_III1884	estExt_fgenesh4_pg.C_LG_III1493	estExt_fgenesh4_pg.C_LG_VIII1741		Os05g51150.1	Os03g10810.1	Os01g36630.1
estExt_fgenesh4_pg.C_LG_IV0491	estExt_fgenesh4_pg.C_LG_III1884	estExt_fgenesh4_pg.C_LG_X0979		Os04g37619.1	Os03g31690.1	Os11g36450.1
estExt_fgenesh4_pg.C_LG_IV0897	estExt_fgenesh4_pg.C_LG_IV0491	estExt_fgenesh4_pg.C_LG_X1328		Os01g10580.1	Os03g55530.1	Os06g39240.1
estExt_fgenesh4_pg.C_LG_IV1453	estExt_fgenesh4_pg.C_LG_IV1320	estExt_fgenesh4_pg.C_LG_XI0435		Os11g03370.1	Os03g58010.1	Os08g27850.1
estExt_fgenesh4_pg.C_LG_IX0131	estExt_fgenesh4_pg.C_LG_IX0131	estExt_fgenesh4_pg.C_LG_XII0720		Os06g39906.1	Os04g40840.1	Os06g11370.1
estExt_fgenesh4_pg.C_LG_IX0442	estExt_fgenesh4_pg.C_LG_IX1149	estExt_fgenesh4_pg.C_LG_XII1027		Os06g21330.1	Os05g40260.1	Os01g65600.1
estExt_fgenesh4_pg.C_LG_IX1149	estExt_fgenesh4_pg.C_LG_V0410	estExt_fgenesh4_pg.C_LG_XIII0395		Os10g22430.1	Os07g02540.1	Os02g03030.1
estExt_fgenesh4_pg.C_LG_IX1263	estExt_fgenesh4_pg.C_LG_V1044	estExt_fgenesh4_pg.C_LG_XIV0088		Os06g16370.1	Os08g01170.1	Os03g04980.1
estExt_fgenesh4_pg.C_LG_IX1426	estExt_fgenesh4_pg.C_LG_VI0432	estExt_fgenesh4_pg.C_LG_XIV0468		Os04g32620.1	Os08g16010.1	Os03g58530.1
estExt_fgenesh4_pg.C_LG_V0410	estExt_fgenesh4_pg.C_LG_VI0537	estExt_fgenesh4_pg.C_LG_XIX0215		Os03g50860.1	Os10g28040.1	Os05g03430.1
estExt_fgenesh4_pg.C_LG_V1044	estExt_fgenesh4_pg.C_LG_VI1046	estExt_fgenesh4_pg.C_LG_XVIII0304		Os03g50920.1	Os10g35680.1	Os06g17280.1
estExt_fgenesh4_pg.C_LG_VI1046	estExt_fgenesh4_pg.C_LG_VII0894	estExt_fgenesh4_pg.C_LG_XVIII0466		Os02g35100.1	Os11g32280.1	Os07g07690.1
estExt_fgenesh4_pg.C_LG_VI1436	estExt_fgenesh4_pg.C_LG_VIII0364	estExt_fgenesh4_pm.C_1240032		Os04g45810.1	Os01g47600.1	Os07g08880.1
estExt_fgenesh4_pg.C_LG_VII0894	estExt_fgenesh4_pg.C_LG_VIII0760	estExt_fgenesh4_pm.C_290035		Os02g39360.1	Os04g47690.1	Os08g01420.1
estExt_fgenesh4_pg.C_LG_VIII1381	estExt_fgenesh4_pg.C_LG_VIII1741	estExt_fgenesh4_pm.C_860029		Os05g50930.1	Os09g37910.1	Os08g32620.1
estExt_fgenesh4_pg.C_LG_VIII1741	estExt_fgenesh4_pg.C_LG_VIII1856	estExt_fgenesh4_pm.C_LG_I0817		Os05g43850.1	Os03g22540.1	Os09g21770.1
estExt_fgenesh4_pg.C_LG_X0979	estExt_fgenesh4_pg.C_LG_X0979	estExt_fgenesh4_pm.C_LG_II0415		Os01g68160.1	Os03g31594.1	Os02g40510.1
estExt_fgenesh4_pg.C_LG_XI0289	estExt_fgenesh4_pg.C_LG_X1328	estExt_fgenesh4_pm.C_LG_II0461		Os09g33550.1	Os10g42690.1	Os03g17570.1
estExt_fgenesh4_pg.C_LG_XI1119	estExt_fgenesh4_pg.C_LG_XII0720	estExt_fgenesh4_pm.C_LG_II0899		Os01g41900.1	Os01g42260.1	Os07g49460.1
estExt_fgenesh4_pg.C_LG_XII0720	estExt_fgenesh4_pg.C_LG_XII0887	estExt_fgenesh4_pm.C_LG_III0561		Os02g46030.1	Os01g42270.1	Os09g36220.1
estExt_fgenesh4_pg.C_LG_XII0887	estExt_fgenesh4_pg.C_LG_XIII0196	estExt_fgenesh4_pm.C_LG_III0624		Os07g48570.1	Os02g56880.1	Os11g05930.1
estExt_fgenesh4_pg.C_LG_XII1027	estExt_fgenesh4_pg.C_LG_XIV0088	estExt_fgenesh4_pm.C_LG_IX0691		Os02g47744.1	Os06g39240.1	Os04g52340.1
estExt_fgenesh4_pg.C_LG_XII1207	estExt_fgenesh4_pg.C_LG_XIV0332	estExt_fgenesh4_pm.C_LG_VIII0830		Os05g27930.1	Os08g27850.1	Os02g50100.1
estExt_fgenesh4_pg.C_LG_XIII0395	estExt_fgenesh4_pg.C_LG_XIV0468	estExt_fgenesh4_pm.C_LG_X0542		Os09g23660.1	Os01g08820.1	Os03g19480.1
estExt_fgenesh4_pg.C_LG_XIV0205	estExt_fgenesh4_pg.C_LG_XIV0512	estExt_fgenesh4_pm.C_LG_X0729		Os02g07930.1	Os01g11960.1	Os05g50980.1
estExt_fgenesh4_pg.C_LG_XIV0468	estExt_fgenesh4_pg.C_LG_XV0138	estExt_fgenesh4_pm.C_LG_XII0386		Os06g50310.1	Os01g65600.1	Os06g16390.1
estExt_fgenesh4_pg.C_LG_XIV0512	estExt_fgenesh4_pg.C_LG_XVIII0304	estExt_fgenesh4_pm.C_LG_XIII0424		Os06g07030.1	Os01g73460.1	Os07g25450.1
estExt_fgenesh4_pg.C_LG_XV0138	estExt_fgenesh4_pg.C_LG_XVIII0466	estExt_Genewise1_v1.C_640538		Os03g17570.1	Os02g04490.1	Os07g28840.1
estExt_fgenesh4_pg.C_LG_XVII0012	estExt_fgenesh4_pm.C_1180004	estExt_Genewise1_v1.C_660382		Os03g20780.1	Os02g09920.1	Os08g14660.1
estExt_fgenesh4_pg.C_LG_XVIII0304	estExt_fgenesh4_pm.C_2010006	estExt_Genewise1_v1.C_770152		Os02g16680.1	Os02g48810.1	Os09g24530.1
estExt_fgenesh4_pg.C_LG_XVIII0466	estExt_fgenesh4_pm.C_290035	estExt_Genewise1_v1.C_LG_I0389		Os12g29520.1	Os03g19020.1	Os12g13460.1
estExt_fgenesh4_pm.C_1710004	estExt_fgenesh4_pm.C_400124	estExt_Genewise1_v1.C_LG_I1843		Os08g25820.1	Os03g50780.1	Os12g41900.1
estExt_fgenesh4_pm.C_290035	estExt_fgenesh4_pm.C_860029	estExt_Genewise1_v1.C_LG_I3228		Os09g35790.1	Os03g58530.1	Os01g01312.1
estExt_fgenesh4_pm.C_820020	estExt_fgenesh4_pm.C_LG_I0043	estExt_Genewise1_v1.C_LG_I4397		Os11g34200.1	Os06g01320.1	Os01g72310.1
estExt_fgenesh4_pm.C_LG_I0043	estExt_fgenesh4_pm.C_LG_I0066	estExt_Genewise1_v1.C_LG_I6844		Os01g01870.1	Os07g07690.1	Os02g02050.1
estExt_fgenesh4_pm.C_LG_I0066	estExt_fgenesh4_pm.C_LG_I0069	estExt_Genewise1_v1.C_LG_II0718		Os05g03760.1	Os07g08880.1	Os02g32570.1
estExt_fgenesh4_pm.C_LG_I0069	estExt_fgenesh4_pm.C_LG_I0817	estExt_Genewise1_v1.C_LG_II1285		Os08g39630.1	Os07g49030.1	Os03g01200.1
estExt_fgenesh4_pm.C_LG_I0817	estExt_fgenesh4_pm.C_LG_II0415	estExt_Genewise1_v1.C_LG_II1523		Os10g41450.1	Os11g12650.1	Os05g32610.1
estExt_fgenesh4_pm.C_LG_II0214	estExt_fgenesh4_pm.C_LG_II0461	estExt_Genewise1_v1.C_LG_II2767		Os08g06630.1	Os12g34330.1	Os07g40730.2
estExt_fgenesh4_pm.C_LG_II0415	estExt_fgenesh4_pm.C_LG_II0495	estExt_Genewise1_v1.C_LG_II3184		Os04g59130.1	Os02g40510.1	Os07g44800.1
estExt_fgenesh4_pm.C_LG_II0461	estExt_fgenesh4_pm.C_LG_II1120	estExt_Genewise1_v1.C_LG_III0940		Os01g36220.1	Os03g17570.1	Os07g49210.1
estExt_fgenesh4_pm.C_LG_III0039	estExt_fgenesh4_pm.C_LG_III0550	estExt_Genewise1_v1.C_LG_III1021		Os07g48630.1	Os07g49460.1	Os01g66140.1
estExt_fgenesh4_pm.C_LG_III0155	estExt_fgenesh4_pm.C_LG_III0561	estExt_Genewise1_v1.C_LG_IV1433		Os04g40630.1	Os09g36220.1	Os04g56980.1
estExt_fgenesh4_pm.C_LG_III0550	estExt_fgenesh4_pm.C_LG_III0624	estExt_Genewise1_v1.C_LG_IV2935		Os04g47270.1	Os03g57130.1	Os08g39310.1
estExt_fgenesh4_pm.C_LG_III0561	estExt_fgenesh4_pm.C_LG_IV0241	estExt_Genewise1_v1.C_LG_IV3558		Os11g31100.1	Os04g52340.1	Os12g32280.1
estExt_fgenesh4_pm.C_LG_III0624	estExt_fgenesh4_pm.C_LG_IV0339	estExt_Genewise1_v1.C_LG_IX1501		Os03g50110.1	Os02g50100.1	Os02g51880.1
estExt_fgenesh4_pm.C_LG_IV0339	estExt_fgenesh4_pm.C_LG_IX0691	estExt_Genewise1_v1.C_LG_IX1644		Os03g44540.1	Os05g50980.1	Os04g47270.1
estExt_fgenesh4_pm.C_LG_V0239	estExt_fgenesh4_pm.C_LG_V0528	estExt_Genewise1_v1.C_LG_IX4165		Os01g65600.1	Os06g03676.1	Os08g04780.1
estExt_fgenesh4_pm.C_LG_V0368	estExt_fgenesh4_pm.C_LG_V0730	estExt_Genewise1_v1.C_LG_V1456		Os08g03520.1	Os08g14660.1	Os04g40630.1
estExt_fgenesh4_pm.C_LG_V0528	estExt_fgenesh4_pm.C_LG_VI0283	estExt_Genewise1_v1.C_LG_V2675		Os03g56950.1	Os08g30910.1	Os04g53430.1
estExt_fgenesh4_pm.C_LG_VI0283	estExt_fgenesh4_pm.C_LG_VIII0151	estExt_Genewise1_v1.C_LG_V4715		Os02g58440.1	Os09g24530.1	Os04g56460.1
estExt_fgenesh4_pm.C_LG_VIII0151	estExt_fgenesh4_pm.C_LG_VIII0830	estExt_Genewise1_v1.C_LG_V5017		Os08g43550.1	Os12g13460.1	Os05g27880.1
estExt_fgenesh4_pm.C_LG_VIII0239	estExt_fgenesh4_pm.C_LG_X0184	estExt_Genewise1_v1.C_LG_VI0524		Os02g55560.1	Os01g57110.1	Os06g21330.1
estExt_fgenesh4_pm.C_LG_X0542	estExt_fgenesh4_pm.C_LG_X0542	estExt_Genewise1_v1.C_LG_VI0997		Os04g02730.1	Os01g72310.1	Os08g01320.1
estExt_fgenesh4_pm.C_LG_X0626	estExt_fgenesh4_pm.C_LG_X0626	estExt_Genewise1_v1.C_LG_VII0556		Os02g49440.1	Os02g06592.1	Os08g38700.1
estExt_fgenesh4_pm.C_LG_X0729	estExt_fgenesh4_pm.C_LG_X0729	estExt_Genewise1_v1.C_LG_VII0750		Os08g42440.1	Os02g32570.1	Os10g28870.1
estExt_fgenesh4_pm.C_LG_X0888	estExt_fgenesh4_pm.C_LG_X0888	estExt_Genewise1_v1.C_LG_VII3341		Os05g33500.1	Os02g52510.1	Os11g41290.1
estExt_fgenesh4_pm.C_LG_X0958	estExt_fgenesh4_pm.C_LG_X0958	estExt_Genewise1_v1.C_LG_VIII0391		Os01g09990.1	Os03g01200.1	Os01g13300.1
estExt_fgenesh4_pm.C_LG_XIII0424	estExt_fgenesh4_pm.C_LG_XI0255	estExt_Genewise1_v1.C_LG_VIII0671		Os06g07820.1	Os03g22900.1	Os01g52540.1
estExt_fgenesh4_pm.C_LG_XV0182	estExt_fgenesh4_pm.C_LG_XII0033	estExt_Genewise1_v1.C_LG_X1716		Os02g51450.2	Os05g15890.1	Os03g42250.1
estExt_fgenesh4_pm.C_LG_XVIII0409	estExt_fgenesh4_pm.C_LG_XIII0424	estExt_Genewise1_v1.C_LG_X3573		Os01g08320.1	Os05g32610.1	Os03g42280.1
estExt_Genewise1_v1.C_1820077	estExt_fgenesh4_pm.C_LG_XIV0172	estExt_Genewise1_v1.C_LG_X4086		Os02g51450.1	Os07g44800.1	Os03g42430.1
estExt_Genewise1_v1.C_280192	estExt_fgenesh4_pm.C_LG_XVIII0207	estExt_Genewise1_v1.C_LG_X6233		Os09g24530.1	Os07g46590.1	Os04g58010.1
estExt_Genewise1_v1.C_280728	estExt_Genewise1_v1.C_1400026	estExt_Genewise1_v1.C_LG_XI1484		Os02g44370.1	Os07g49210.1	Os06g09420.1
estExt_Genewise1_v1.C_640538	estExt_Genewise1_v1.C_1550153	estExt_Genewise1_v1.C_LG_XII0881		Os08g23880.1	Os02g03730.1	Os06g42630.1
estExt_Genewise1_v1.C_700585	estExt_Genewise1_v1.C_1820077	estExt_Genewise1_v1.C_LG_XII1294		Os09g11460.1	Os04g31320.1	Os08g01090.1
estExt_Genewise1_v1.C_LG_I0389	estExt_Genewise1_v1.C_280165	estExt_Genewise1_v1.C_LG_XIII2678		Os04g42020.1	Os04g56980.1	Os08g23470.1
estExt_Genewise1_v1.C_LG_I3228	estExt_Genewise1_v1.C_280192	estExt_Genewise1_v1.C_LG_XIV0633		Os03g58330.1	Os08g39310.1	Os10g17630.1
estExt_Genewise1_v1.C_LG_I6844	estExt_Genewise1_v1.C_280728	estExt_Genewise1_v1.C_LG_XIV1950		Os03g48450.1	Os10g36810.1	Os11g05740.1
estExt_Genewise1_v1.C_LG_I7833	estExt_Genewise1_v1.C_3990003	estExt_Genewise1_v1.C_LG_XV2139		Os01g67480.1	Os12g32280.1	Os11g09160.1
estExt_Genewise1_v1.C_LG_II0718	estExt_Genewise1_v1.C_660382	estExt_Genewise1_v1.C_LG_XVIII0752		Os09g28310.1	Os02g51880.1	Os02g35600.1
estExt_Genewise1_v1.C_LG_II1087	estExt_Genewise1_v1.C_700585	estExt_Genewise1_v1.C_LG_XVIII2926		Os02g54200.1	Os04g47270.1	Os05g07040.1
estExt_Genewise1_v1.C_LG_II1285	estExt_Genewise1_v1.C_LG_I0389	eugene3.00001978		Os07g22670.1	Os10g38850.1	Os07g41740.1
estExt_Genewise1_v1.C_LG_II1370	estExt_Genewise1_v1.C_LG_I1393	eugene3.00002487		Os10g41100.1	Os03g46440.1	Os01g04020.1
estExt_Genewise1_v1.C_LG_II1523	estExt_Genewise1_v1.C_LG_I1843	eugene3.00010128		Os08g30910.1	Os03g48120.1	Os01g04800.1
estExt_Genewise1_v1.C_LG_II1635	estExt_Genewise1_v1.C_LG_I3228	eugene3.00010343		Os05g27880.1	Os04g40630.1	Os01g58420.1
estExt_Genewise1_v1.C_LG_II2106	estExt_Genewise1_v1.C_LG_I6844	eugene3.00010344		Os08g01320.1	Os05g27880.1	Os02g06330.1
estExt_Genewise1_v1.C_LG_II2767	estExt_Genewise1_v1.C_LG_I9550	eugene3.00010958		Os01g13740.1	Os06g21330.1	Os02g13710.1
estExt_Genewise1_v1.C_LG_II3010	estExt_Genewise1_v1.C_LG_II0718	eugene3.00011755		Os06g19444.1	Os06g31100.1	Os02g29550.1
estExt_Genewise1_v1.C_LG_II3184	estExt_Genewise1_v1.C_LG_II1285	eugene3.00012166		Os06g01620.1	Os07g15490.1	Os02g43940.1
estExt_Genewise1_v1.C_LG_III0268	estExt_Genewise1_v1.C_LG_II1523	eugene3.00012283		Os01g10610.1	Os08g13070.1	Os02g51300.1
estExt_Genewise1_v1.C_LG_III1128	estExt_Genewise1_v1.C_LG_II1635	eugene3.00012605		Os07g13170.1	Os08g13090.1	Os02g51670.1
estExt_Genewise1_v1.C_LG_III1972	estExt_Genewise1_v1.C_LG_II2106	eugene3.00012690		Os02g44360.1	Os08g38700.1	Os02g54160.1
estExt_Genewise1_v1.C_LG_IV2935	estExt_Genewise1_v1.C_LG_II2767	eugene3.00020324		Os08g33750.1	Os08g41220.1	Os03g07940.1
estExt_Genewise1_v1.C_LG_IX1501	estExt_Genewise1_v1.C_LG_II3010	eugene3.00020421		Os08g14660.1	Os10g29260.1	Os03g08490.1
estExt_Genewise1_v1.C_LG_IX1644	estExt_Genewise1_v1.C_LG_II3184	eugene3.00020637		Os02g52190.1	Os12g02030.1	Os03g22170.1
estExt_Genewise1_v1.C_LG_IX3294	estExt_Genewise1_v1.C_LG_III0940	eugene3.00021206		Os11g47460.1	Os01g13300.1	Os03g60120.1
estExt_Genewise1_v1.C_LG_IX4165	estExt_Genewise1_v1.C_LG_III1021	eugene3.00021325		Os02g13800.1	Os01g52540.1	Os04g18650.1
estExt_Genewise1_v1.C_LG_IX4631	estExt_Genewise1_v1.C_LG_III1128	eugene3.00030291		Os09g29930.1	Os03g42240.1	Os04g44670.1
estExt_Genewise1_v1.C_LG_V0549	estExt_Genewise1_v1.C_LG_IV0118	eugene3.00030660		Os06g01670.1	Os04g27960.1	Os04g55520.1
estExt_Genewise1_v1.C_LG_V1456	estExt_Genewise1_v1.C_LG_IV3834	eugene3.00030735		Os02g03580.1	Os06g09420.1	Os05g25260.1
estExt_Genewise1_v1.C_LG_V4715	estExt_Genewise1_v1.C_LG_IV4525	eugene3.00031301		Os12g41920.1	Os06g42630.1	Os05g27930.1
estExt_Genewise1_v1.C_LG_V5017	estExt_Genewise1_v1.C_LG_IX1501	eugene3.00031384		Os04g40420.1	Os07g08600.1	Os05g37640.1
estExt_Genewise1_v1.C_LG_VI0524	estExt_Genewise1_v1.C_LG_IX1644	eugene3.00031749		Os08g04840.1	Os07g17230.1	Os05g47650.1
estExt_Genewise1_v1.C_LG_VI0902	estExt_Genewise1_v1.C_LG_IX3294	eugene3.00031899		Os07g40570.1	Os07g37610.1	Os06g07030.1
estExt_Genewise1_v1.C_LG_VI0997	estExt_Genewise1_v1.C_LG_IX4165	eugene3.00040900		Os02g39540.1	Os07g48200.1	Os06g09790.1
estExt_Genewise1_v1.C_LG_VI2591	estExt_Genewise1_v1.C_LG_V1110	eugene3.00041091		Os09g36220.1	Os08g01090.1	Os06g11860.1
estExt_Genewise1_v1.C_LG_VII3341	estExt_Genewise1_v1.C_LG_V1456	eugene3.00041109		Os02g57250.1	Os08g23470.1	Os07g03250.1
estExt_Genewise1_v1.C_LG_VII3388	estExt_Genewise1_v1.C_LG_V4715	eugene3.00050144		Os08g08120.1	Os10g17630.1	Os07g10410.1
estExt_Genewise1_v1.C_LG_VII3561	estExt_Genewise1_v1.C_LG_V5017	eugene3.00050284		Os05g08970.1	Os11g05740.1	Os07g12510.1
estExt_Genewise1_v1.C_LG_X2718	estExt_Genewise1_v1.C_LG_VI0524	eugene3.00050333		Os04g28040.1	Os11g09160.1	Os08g31580.1
estExt_Genewise1_v1.C_LG_X3573	estExt_Genewise1_v1.C_LG_VII0041	eugene3.00050912		Os05g51830.1	Os12g06080.1	Os08g34360.1
estExt_Genewise1_v1.C_LG_X4086	estExt_Genewise1_v1.C_LG_VII0556	eugene3.00051221		Os02g49326.1	Os04g36730.1	Os08g43200.1
estExt_Genewise1_v1.C_LG_X5603	estExt_Genewise1_v1.C_LG_VII0750	eugene3.00051245		Os02g23823.1	Os05g34640.1	Os08g43210.1
estExt_Genewise1_v1.C_LG_X6481	estExt_Genewise1_v1.C_LG_VIII0671	eugene3.00051637		Os09g35880.1	Os07g12910.1	Os09g11460.1
estExt_Genewise1_v1.C_LG_XI1484	estExt_Genewise1_v1.C_LG_VIII2464	eugene3.00060622		Os03g55990.1	Os01g04020.1	Os09g11480.1
estExt_Genewise1_v1.C_LG_XI2869	estExt_Genewise1_v1.C_LG_X1278	eugene3.00060876		Os01g32770.1	Os01g07120.1	Os09g13940.1
estExt_Genewise1_v1.C_LG_XI3994	estExt_Genewise1_v1.C_LG_X1716	eugene3.00060882		Os01g18850.1	Os01g10370.1	Os09g20350.1
estExt_Genewise1_v1.C_LG_XII0881	estExt_Genewise1_v1.C_LG_X3573	eugene3.00061002		Os02g32590.1	Os01g49830.1	Os09g25600.1
estExt_Genewise1_v1.C_LG_XII1294	estExt_Genewise1_v1.C_LG_X4086	eugene3.00061015		Os05g35170.1	Os01g54890.1	Os09g26420.1
estExt_Genewise1_v1.C_LG_XIV1950	estExt_Genewise1_v1.C_LG_X5603	eugene3.00061089		Os08g29660.1	Os01g58420.1	Os11g03540.1
estExt_Genewise1_v1.C_LG_XIV3374	estExt_Genewise1_v1.C_LG_X6233	eugene3.00061549		Os07g48660.1	Os01g67410.1	Os01g13520.1
estExt_Genewise1_v1.C_LG_XIV3517	estExt_Genewise1_v1.C_LG_XI2869	eugene3.00061742		Os01g06640.1	Os02g06330.1	Os01g54990.1
estExt_Genewise1_v1.C_LG_XIX0172	estExt_Genewise1_v1.C_LG_XI3994	eugene3.00061985		Os05g11510.1	Os02g29550.1	Os02g04810.1
estExt_Genewise1_v1.C_LG_XIX0919	estExt_Genewise1_v1.C_LG_XII0881	eugene3.00070002		Os03g12350.1	Os02g43820.1	Os04g36054.1
estExt_Genewise1_v1.C_LG_XIX2639	estExt_Genewise1_v1.C_LG_XII1294	eugene3.00070231		Os05g33810.1	Os02g43940.1	Os04g43910.1
estExt_Genewise1_v1.C_LG_XV1903	estExt_Genewise1_v1.C_LG_XIII1499	eugene3.00070386		Os01g67770.1	Os02g51670.1	Os04g57610.1
estExt_Genewise1_v1.C_LG_XV2187	estExt_Genewise1_v1.C_LG_XIII2678	eugene3.00080354		Os02g06330.1	Os03g06920.1	Os05g43920.1
estExt_Genewise1_v1.C_LG_XVI3058	estExt_Genewise1_v1.C_LG_XIV0633	eugene3.00080656		Os01g09280.1	Os03g08470.1	Os05g48870.1
estExt_Genewise1_v1.C_LG_XVI3514	estExt_Genewise1_v1.C_LG_XIV1660	eugene3.00080677		Os05g34830.1	Os03g08490.1	Os06g47150.1
estExt_Genewise1_v1.C_LG_XVII1072	estExt_Genewise1_v1.C_LG_XIV1950	eugene3.00081508		Os04g49450.1	Os03g08500.1	Os10g33940.1
estExt_Genewise1_v1.C_LG_XVIII0752	estExt_Genewise1_v1.C_LG_XIV2284	eugene3.00090110		Os03g07990.1	Os03g60430.1	Os11g32110.1
estExt_Genewise1_v1.C_LG_XVIII2045	estExt_Genewise1_v1.C_LG_XIV3374	eugene3.00090345		Os08g43090.1	Os04g32620.1	Os12g29520.1
estExt_Genewise1_v1.C_LG_XVIII2926	estExt_Genewise1_v1.C_LG_XIV3517	eugene3.00090645		Os03g42820.1	Os04g32790.1	Os12g41950.1
eugene3.00001978	estExt_Genewise1_v1.C_LG_XIX0172	eugene3.00090763		Os06g51260.1	Os04g34970.1	Os02g55320.1
eugene3.00002045	estExt_Genewise1_v1.C_LG_XIX2010	eugene3.00090787		Os07g37630.1	Os04g44670.1	Os05g32880.1
eugene3.00010542	estExt_Genewise1_v1.C_LG_XIX2639	eugene3.00091604		Os01g21120.1	Os04g46440.1	Os06g04010.1
eugene3.00010940	estExt_Genewise1_v1.C_LG_XVI3058	eugene3.00101287		Os05g43520.1	Os04g52090.1	Os01g06640.1
eugene3.00010958	estExt_Genewise1_v1.C_LG_XVI3514	eugene3.00101592		Os04g47690.1	Os04g55520.1	Os01g09900.1
eugene3.00010995	estExt_Genewise1_v1.C_LG_XVIII2926	eugene3.00120065		Os02g58670.1	Os04g55970.1	Os01g09930.1
eugene3.00011141	eugene3.00002487	eugene3.00120680		Os02g39710.1	Os05g03040.1	Os01g09990.1
eugene3.00011463	eugene3.00010128	eugene3.00130035		Os03g29970.1	Os05g25260.1	Os01g11910.1
eugene3.00020324	eugene3.00010658	eugene3.00130419		Os07g11010.1	Os05g27930.1	Os01g57580.1
eugene3.00020421	eugene3.00010699	eugene3.00130435		Os06g24070.1	Os05g37640.1	Os01g67480.1
eugene3.00020554	eugene3.00010940	eugene3.00130578		Os11g14130.1	Os05g41760.1	Os01g68700.1
eugene3.00020634	eugene3.00010958	eugene3.00130645		Os10g42410.1	Os05g41780.1	Os02g39140.1
eugene3.00020732	eugene3.00011141	eugene3.00140091		Os04g45690.1	Os05g45954.1	Os02g47660.1
eugene3.00021024	eugene3.00011461	eugene3.00140137		Os09g06464.1	Os05g47650.1	Os02g56140.1
eugene3.00021164	eugene3.00011755	eugene3.00140324		Os06g45840.1	Os06g07030.1	Os03g10770.1
eugene3.00021438	eugene3.00012166	eugene3.00140348		Os03g21710.1	Os06g09390.1	Os03g12940.1
eugene3.00021641	eugene3.00020577	eugene3.00140486		Os02g07450.1	Os06g09810.1	Os03g26210.1
eugene3.00021935	eugene3.00020634	eugene3.00140529		Os03g60080.1	Os06g11860.1	Os03g43810.1
eugene3.00030654	eugene3.00020637	eugene3.00141204		Os09g35910.1	Os06g36000.1	Os03g46860.1
eugene3.00030660	eugene3.00021024	eugene3.00150158		Os09g38570.1	Os06g47590.1	Os03g51580.1
eugene3.00030822	eugene3.00021063	eugene3.00150771		Os04g58020.1	Os07g12510.1	Os03g55550.1
eugene3.00031167	eugene3.00021164	eugene3.00150832		Os10g02620.1	Os07g13170.1	Os03g56950.1
eugene3.00031197	eugene3.00021207	eugene3.00151259		Os01g66420.1	Os08g34360.1	Os03g58330.1
eugene3.00031301	eugene3.00021438	eugene3.00160208		Os07g40000.1	Os08g41030.1	Os03g59670.1
eugene3.00031376	eugene3.00030336	eugene3.00160211		Os08g04780.1	Os08g43200.1	Os04g31290.1
eugene3.00031580	eugene3.00030654	eugene3.00160401		Os07g48870.1	Os09g11460.1	Os04g52770.1
eugene3.00031610	eugene3.00030689	eugene3.00160444		Os10g26620.1	Os09g11480.1	Os05g38140.1
eugene3.00031749	eugene3.00030822	eugene3.00160471		Os12g06200.1	Os09g13940.1	Os06g09370.1
eugene3.00040157	eugene3.00030926	eugene3.00160662		Os12g06630.1	Os09g20350.1	Os06g16400.1
eugene3.00040340	eugene3.00030951	eugene3.00160802		Os11g32110.1	Os09g25600.1	Os07g05010.1
eugene3.00041037	eugene3.00031167	eugene3.00170400		Os10g41260.1	Os09g26420.1	Os07g36460.1
eugene3.00041079	eugene3.00031197	eugene3.00170472		Os06g01170.1	Os10g22600.1	Os07g43530.1
eugene3.00041091	eugene3.00031376	eugene3.00180176		Os04g39140.1	Os10g41130.1	Os08g38080.1
eugene3.00041262	eugene3.00031384	eugene3.00181254		Os06g41770.1	Os11g03540.1	Os08g39630.1
eugene3.00050333	eugene3.00031580	eugene3.00190735		Os03g47740.1	Os01g13520.1	Os09g29930.1
eugene3.00050503	eugene3.00031610	eugene3.00190839		Os08g32080.1	Os01g48060.1	Os09g31300.1
eugene3.00050553	eugene3.00031749	eugene3.00280201		Os11g02520.1	Os01g54990.1	Os09g32510.1
eugene3.00050912	eugene3.00040219	eugene3.00290072		Os06g42630.1	Os01g70270.1	Os10g40740.1
eugene3.00050936	eugene3.00040340	eugene3.00290099		Os02g56880.1	Os02g06910.1	Os01g56100.1
eugene3.00051099	eugene3.00040836	eugene3.00400093		Os08g33940.1	Os02g35140.1	Os02g49450.1
eugene3.00051214	eugene3.00041037	eugene3.00400326		Os07g28430.1	Os04g36054.1	Os04g56654.1
eugene3.00051221	eugene3.00041079	eugene3.00410062		Os02g52340.1	Os04g43910.1	Os05g43520.1
eugene3.00051631	eugene3.00041091	eugene3.00660262		Os10g41200.1	Os05g43920.1	Os06g07820.1
eugene3.00060061	eugene3.00041109	eugene3.00700088		Os03g12940.1	Os05g48870.1	Os11g35320.1
eugene3.00060219	eugene3.00041262	eugene3.00820052		Os12g37970.1	Os08g40900.1	Os01g07880.1
eugene3.00060622	eugene3.00050086	eugene3.00880024		Os09g30400.1	Os10g33940.1	Os01g36220.1
eugene3.00060876	eugene3.00050144	eugene3.01210008		Os01g68860.1	Os11g32110.1	Os01g46970.1
eugene3.00060983	eugene3.00050333	eugene3.01230094		Os09g25600.1	Os12g29520.1	Os01g59350.1
eugene3.00061121	eugene3.00050602	eugene3.01250010		Os12g37690.1	Os03g12350.1	Os01g59760.1
eugene3.00061549	eugene3.00050912	eugene3.01300058		Os08g36790.1	Os06g43910.1	Os01g64730.1
eugene3.00061551	eugene3.00051214	eugene3.01310021		Os03g06860.1	Os01g10610.1	Os02g10860.1
eugene3.00061670	eugene3.00051221	eugene3.01550060		Os02g08500.1	Os01g01870.1	Os02g16680.1
eugene3.00061985	eugene3.00051245	eugene3.01570047		Os12g29330.1	Os01g06640.1	Os02g52780.1
eugene3.00070231	eugene3.00060219	eugene3.01660058		Os01g13540.1	Os01g11910.1	Os02g58670.1
eugene3.00070386	eugene3.00060245	eugene3.01700004		Os05g48010.1	Os01g13460.1	Os04g54474.1
eugene3.00070983	eugene3.00060625	eugene3.01870013		Os07g31420.1	Os01g38610.1	Os05g37170.1
eugene3.00080362	eugene3.00060876	eugene3.04030001		Os03g22540.1	Os01g39330.1	Os05g41070.1
eugene3.00080561	eugene3.00061121	eugene3.04620003		Os05g36160.1	Os01g50940.1	Os06g10880.1
eugene3.00080677	eugene3.00061549	eugene3.153290001		Os08g01780.1	Os01g67480.1	Os06g39960.1
eugene3.00081056	eugene3.00061551	eugene3.61670001		Os12g40490.1	Os01g68700.1	Os06g41770.1
eugene3.00081102	eugene3.00061785	fgenesh4_pg.C_LG_I001626		Os01g15460.1	Os01g70310.1	Os06g50310.1
eugene3.00081165	eugene3.00061866	fgenesh4_pg.C_LG_I002802		Os10g41460.1	Os02g23823.1	Os07g44950.1
eugene3.00081508	eugene3.00070231	fgenesh4_pg.C_LG_I002807		Os02g48370.1	Os02g35660.1	Os08g07970.1
eugene3.00081931	eugene3.00070299	fgenesh4_pg.C_LG_II000009		Os06g15330.1	Os02g39140.1	Os08g43090.1
eugene3.00090110	eugene3.00070386	fgenesh4_pg.C_LG_II000260		Os06g47590.1	Os02g46560.1	Os09g28310.1
eugene3.00090345	eugene3.00070806	fgenesh4_pg.C_LG_II000628		Os01g66890.1	Os02g47660.1	Os09g29820.1
eugene3.00090598	eugene3.00070983	fgenesh4_pg.C_LG_II000904		Os05g43950.1	Os02g49480.1	Os11g11100.1
eugene3.00090631	eugene3.00080362	fgenesh4_pg.C_LG_II001400		Os02g56120.1	Os02g52190.1	Os12g37410.1
eugene3.00090906	eugene3.00080561	fgenesh4_pg.C_LG_II001519		Os04g41850.1	Os02g55250.1	Os02g39710.1
eugene3.00091112	eugene3.00081056	fgenesh4_pg.C_LG_II001585		Os12g39640.1	Os03g12940.1	Os02g49230.1
eugene3.00091116	eugene3.00081165	fgenesh4_pg.C_LG_II002136		Os12g03050.1	Os03g39432.1	Os03g22770.1
eugene3.00100709	eugene3.00081308	fgenesh4_pg.C_LG_II002170		Os09g21770.1	Os03g43810.1	Os03g50310.1
eugene3.00100920	eugene3.00081508	fgenesh4_pg.C_LG_III000116		Os08g09690.1	Os03g46790.1	Os04g42020.1
eugene3.00101070	eugene3.00090110	fgenesh4_pg.C_LG_III000388		Os07g41370.1	Os03g56950.1	Os06g15330.1
eugene3.00101287	eugene3.00090598	fgenesh4_pg.C_LG_III000741		Os03g31690.1	Os03g58330.1	Os06g19444.1
eugene3.00101375	eugene3.00090631	fgenesh4_pg.C_LG_III001166		Os06g08400.1	Os03g59670.1	Os06g44450.1
eugene3.00101587	eugene3.00090645	fgenesh4_pg.C_LG_IV000564		Os11g29870.1	Os04g23440.1	Os07g47140.1
eugene3.00101772	eugene3.00090763	fgenesh4_pg.C_LG_IX001115		Os03g63530.1	Os04g41229.1	Os08g42440.1
eugene3.00101840	eugene3.00090774	fgenesh4_pg.C_LG_V000012		Os11g28270.1	Os05g01256.1	Os09g06464.1
eugene3.00110226	eugene3.00090787	fgenesh4_pg.C_LG_V001123		Os11g03110.1	Os05g38140.1	Os09g33550.1
eugene3.00110429	eugene3.00090813	fgenesh4_pg.C_LG_V001386		Os02g10840.1	Os05g50900.1	Os01g15900.1
eugene3.00110679	eugene3.00091004	fgenesh4_pg.C_LG_VI000485		Os06g37450.1	Os06g06900.1	Os01g17000.1
eugene3.00120047	eugene3.00091116	fgenesh4_pg.C_LG_VI000561		Os01g64730.1	Os06g09370.1	Os01g48290.1
eugene3.00120054	eugene3.00091367	fgenesh4_pg.C_LG_VI000852		Os07g25710.1	Os06g16400.1	Os02g49440.1
eugene3.00120065	eugene3.00101057	fgenesh4_pg.C_LG_VI001273		Os12g37410.1	Os08g37730.1	Os03g60630.1
eugene3.00120185	eugene3.00101070	fgenesh4_pg.C_LG_VI001544		Os09g12770.1	Os08g38080.1	Os07g32510.1
eugene3.00120680	eugene3.00101287	fgenesh4_pg.C_LG_VI001551		Os09g31300.1	Os08g39630.1	Os07g48570.1
eugene3.00130053	eugene3.00101294	fgenesh4_pg.C_LG_VII000185		Os12g40570.1	Os09g25040.1	Os08g38220.1
eugene3.00130383	eugene3.00101772	fgenesh4_pg.C_LG_VII000973		Os08g01290.1	Os09g29930.1	Os10g26620.1
eugene3.00130435	eugene3.00102138	fgenesh4_pg.C_LG_VII001279		Os06g39960.1	Os09g32510.1	Os10g35300.1
eugene3.00130457	eugene3.00110226	fgenesh4_pg.C_LG_VIII000492		Os02g39040.1	Os10g40740.1	Os02g12790.1
eugene3.00130578	eugene3.00110429	fgenesh4_pg.C_LG_VIII000995		Os02g52780.1	Os01g56100.1	Os02g43150.1
eugene3.00130645	eugene3.00111068	fgenesh4_pg.C_LG_VIII001444		Os01g40260.1	Os04g56654.1	Os02g56250.1
eugene3.00130793	eugene3.00120047	fgenesh4_pg.C_LG_X001405		Os12g43950.1	Os05g43520.1	Os03g47970.1
eugene3.00140136	eugene3.00120065	fgenesh4_pg.C_LG_XI000061		Os07g28840.1	Os06g07820.1	Os03g52450.1
eugene3.00140160	eugene3.00120942	fgenesh4_pg.C_LG_XII000181		Os08g37904.1	Os01g07880.1	Os04g46020.1
eugene3.00140324	eugene3.00121198	fgenesh4_pg.C_LG_XII001156		Os11g11100.1	Os01g17260.1	Os06g48534.1
eugene3.00140348	eugene3.00130053	fgenesh4_pg.C_LG_XII001200		Os06g08140.1	Os01g36220.1	Os03g44710.1
eugene3.00140486	eugene3.00130174	fgenesh4_pg.C_LG_XIX000729		Os01g51154.1	Os01g59350.1	Os12g42610.1
eugene3.00140529	eugene3.00130374	fgenesh4_pg.C_LG_XV000154		Os08g40900.1	Os01g59760.1	Os01g09850.1
eugene3.00140651	eugene3.00130419	fgenesh4_pg.C_LG_XV000553		Os03g20790.1	Os01g64730.1	Os01g66570.1
eugene3.00140963	eugene3.00130585	fgenesh4_pg.C_LG_XV000653		Os10g40740.1	Os02g03580.1	Os01g67970.1
eugene3.00141147	eugene3.00130592	fgenesh4_pg.C_LG_XVI001124		Os02g10060.1	Os02g07840.1	Os01g68160.1
eugene3.00141204	eugene3.00130645	fgenesh4_pg.C_LG_XVII000468		Os02g34680.1	Os02g09830.1	Os02g01090.1
eugene3.00150024	eugene3.00140324	fgenesh4_pg.C_LG_XVIII000293		Os07g44950.1	Os02g10860.1	Os02g02424.1
eugene3.00150771	eugene3.00140325	fgenesh4_pg.C_LG_XVIII000494		Os12g21700.1	Os02g16680.1	Os02g34680.1
eugene3.00150832	eugene3.00140348	fgenesh4_pg.C_scaffold_107000083		Os03g12120.1	Os03g13614.1	Os02g57790.1
eugene3.00151195	eugene3.00140486	fgenesh4_pg.C_scaffold_122000084		Os03g58640.1	Os03g19370.1	Os03g05480.1
eugene3.00160044	eugene3.00140529	fgenesh4_pg.C_scaffold_142000034		Os09g29130.1	Os05g03860.1	Os03g10140.1
eugene3.00160471	eugene3.00140651	fgenesh4_pg.C_scaffold_148000070		Os03g41330.1	Os05g34050.1	Os03g13600.1
eugene3.00160802	eugene3.00140907	fgenesh4_pg.C_scaffold_187000006		Os11g01550.1	Os05g37170.1	Os04g36650.1
eugene3.00160925	eugene3.00140963	fgenesh4_pg.C_scaffold_2712000001		Os10g01470.1	Os05g41070.1	Os04g46680.1
eugene3.00161312	eugene3.00141204	fgenesh4_pg.C_scaffold_28000268		Os01g13460.1	Os05g49420.1	Os04g50070.1
eugene3.00170036	eugene3.00150024	fgenesh4_pg.C_scaffold_29000363		Os02g03730.1	Os06g39960.1	Os06g07020.1
eugene3.00170400	eugene3.00150536	fgenesh4_pg.C_scaffold_40000221		Os12g41880.1	Os06g45140.1	Os06g20020.1
eugene3.00180372	eugene3.00150568	fgenesh4_pg.C_scaffold_44000249		Os02g17190.1	Os06g50310.1	Os07g23450.1
eugene3.00181144	eugene3.00150771	fgenesh4_pg.C_scaffold_4649000001		Os02g54200.2	Os07g10890.1	Os07g38240.1
eugene3.00181237	eugene3.00150832	fgenesh4_pg.C_scaffold_537000002		Os01g04020.1	Os07g44950.1	Os07g39310.1
eugene3.00181254	eugene3.00150845	fgenesh4_pg.C_scaffold_57000082		Os06g11370.1	Os07g48660.1	Os07g40080.1
eugene3.00190809	eugene3.00151126	fgenesh4_pg.C_scaffold_57000195		Os02g32570.1	Os07g48820.1	Os08g37904.1
eugene3.00190830	eugene3.00151195	fgenesh4_pg.C_scaffold_77000039		Os08g10080.1	Os08g07970.1	Os08g44050.1
eugene3.00190845	eugene3.00160044	fgenesh4_pg.C_scaffold_86000091		Os04g51320.1	Os08g36790.1	Os08g44830.1
eugene3.00280060	eugene3.00160615	fgenesh4_pm.C_LG_I000546		Os06g05350.1	Os09g10840.1	Os09g38340.1
eugene3.00280196	eugene3.00160620	fgenesh4_pm.C_LG_II000008		Os12g39400.1	Os09g13570.1	Os09g39660.1
eugene3.00290046	eugene3.00160662	fgenesh4_pm.C_LG_II000166		Os06g21390.1	Os09g28310.1	Os12g07280.1
eugene3.00290072	eugene3.00160779	fgenesh4_pm.C_LG_III000210		Os09g13740.1	Os09g29820.1	Os01g42970.1
eugene3.00400175	eugene3.00161228	fgenesh4_pm.C_LG_III000649		Os06g11330.1	Os11g11100.1	Os01g61830.1
eugene3.00400325	eugene3.00170036	fgenesh4_pm.C_LG_IX000647		Os07g30774.1	Os12g13170.1	Os01g68860.1
eugene3.00400326	eugene3.00170400	fgenesh4_pm.C_LG_VI000285		Os08g05510.1	Os12g37410.1	Os02g35150.1
eugene3.00400354	eugene3.00180240	fgenesh4_pm.C_LG_VI000496		Os03g10140.1	Os12g40920.1	Os02g55000.1
eugene3.00410019	eugene3.00181254	fgenesh4_pm.C_LG_VII000516		Os01g42970.1	Os02g08150.1	Os02g58440.1
eugene3.00410032	eugene3.00190809	fgenesh4_pm.C_LG_VIII000613		Os03g24590.1	Os02g39710.1	Os04g01480.1
eugene3.00410078	eugene3.00280058	fgenesh4_pm.C_LG_X000620		Os01g48700.1	Os02g49230.1	Os04g35800.1
eugene3.00570169	eugene3.00280060	fgenesh4_pm.C_LG_XIX000286		Os08g09900.1	Os03g22770.1	Os04g57010.1
eugene3.00640055	eugene3.00280086	fgenesh4_pm.C_scaffold_123000043		Os02g55320.1	Os03g50310.1	Os05g03760.1
eugene3.00640208	eugene3.00280196	fgenesh4_pm.C_scaffold_29000103		Os02g33610.1	Os04g42020.1	Os05g41790.1
eugene3.00860069	eugene3.00290072	fgenesh4_pm.C_scaffold_70000033		Os02g36360.1	Os06g01340.1	Os05g48960.1
eugene3.00880024	eugene3.00290099	grail3.0001038001		Os06g44450.1	Os06g16370.1	Os06g07350.1
eugene3.01070019	eugene3.00400040	grail3.0001051501		Os08g29500.1	Os06g19444.1	Os06g21390.1
eugene3.01240095	eugene3.00400093	grail3.0001068602		Os03g55590.1	Os06g44450.1	Os07g18050.1
eugene3.01250035	eugene3.00400326	grail3.0002011201		Os02g05470.1	Os07g47140.1	Os07g38090.1
eugene3.01270078	eugene3.00400354	grail3.0002026401		Os01g08970.1	Os08g15050.1	Os08g03310.1
eugene3.01310019	eugene3.00410032	grail3.0002057401		Os08g41710.1	Os08g42440.1	Os08g06330.1
eugene3.01550060	eugene3.00410062	grail3.0003005602		Os01g70310.1	Os09g06464.1	Os09g19940.1
eugene3.01580025	eugene3.00640055	grail3.0003022002		Os11g06130.1	Os09g33550.1	Os09g31482.1
eugene3.01630030	eugene3.00640217	grail3.0003036201		Os02g49480.1	Os01g15900.1	Os11g28270.1
eugene3.01670015	eugene3.00700060	grail3.0003056501		Os01g67650.1	Os01g17000.1	Os12g21700.1
eugene3.01870013	eugene3.00820052	grail3.0005003601		Os01g40670.1	Os01g48290.1	Os01g69910.1
eugene3.02510007	eugene3.01070019	grail3.0006011701		Os01g53880.1	Os01g55340.1	Os02g07450.1
eugene3.04620003	eugene3.01190031	grail3.0006012901		Os01g74540.1	Os02g45200.1	Os02g49370.1
eugene3.09440001	eugene3.01250035	grail3.0007007902		Os03g58250.1	Os02g49440.1	Os03g07880.1
eugene3.10060002	eugene3.01270078	grail3.0009000601		Os06g01230.1	Os03g07360.1	Os03g14669.1
eugene3.14670002	eugene3.01290013	grail3.0010001701		Os12g18120.1	Os04g47990.1	Os03g29760.1
eugene3.191840001	eugene3.01310019	grail3.0010003701		Os05g10770.1	Os07g32510.1	Os03g29970.1
eugene3.23170001	eugene3.01420082	grail3.0010011801		Os08g39980.1	Os07g48570.1	Os03g63530.1
fgenesh4_pg.C_LG_I000428	eugene3.01420097	grail3.0010026901		Os03g12860.1	Os08g38220.1	Os05g38820.1
fgenesh4_pg.C_LG_I000533	eugene3.01630030	grail3.0010062402		Os01g59350.1	Os09g29960.1	Os05g41450.1
fgenesh4_pg.C_LG_I000683	eugene3.01630051	grail3.0011030101		Os03g13790.1	Os10g26620.1	Os06g45640.1
fgenesh4_pg.C_LG_I001600	eugene3.01670015	grail3.0013019801		Os04g55520.1	Os01g74540.1	Os07g36140.1
fgenesh4_pg.C_LG_I001626	eugene3.01700004	grail3.0016004301		Os07g18050.1	Os02g12790.1	Os07g41580.1
fgenesh4_pg.C_LG_I001774	eugene3.01870013	grail3.0016021101		Os08g02070.1	Os02g43150.1	Os08g09690.1
fgenesh4_pg.C_LG_I001884	eugene3.02510007	grail3.0017024101		Os01g64360.1	Os02g56250.1	Os09g30310.1
fgenesh4_pg.C_LG_II000043	eugene3.02560007	grail3.0023007901		Os05g33460.1	Os03g03850.1	Os12g41880.1
fgenesh4_pg.C_LG_II000285	eugene3.02630001	grail3.0023014401		Os06g01340.1	Os03g47970.1	Os01g55580.1
fgenesh4_pg.C_LG_II000536	eugene3.04620003	grail3.0024010601		Os08g14880.1	Os03g52450.1	Os05g43380.1
fgenesh4_pg.C_LG_II000628	eugene3.14670002	grail3.0024024401		Os06g12050.1	Os04g46020.1	Os07g07974.1
fgenesh4_pg.C_LG_II000715	eugene3.191840001	grail3.0026024601		Os07g47110.1	Os06g37450.1	Os08g28214.5
fgenesh4_pg.C_LG_II000838	eugene3.21010002	grail3.0029010501		Os06g51070.1	Os10g40810.1	Os12g41210.1
fgenesh4_pg.C_LG_II000904	eugene3.21490002	grail3.0032015302		Os06g51450.1	Os12g42970.1	Os02g02870.1
fgenesh4_pg.C_LG_II001096	eugene3.44860001	grail3.0033008701		Os02g09830.1	Os12g42610.1	Os08g03520.1
fgenesh4_pg.C_LG_II001144	fgenesh4_pg.C_LG_I000428	grail3.0035010701		Os11g02470.1	Os01g09850.1	Os02g55560.1
fgenesh4_pg.C_LG_II001303	fgenesh4_pg.C_LG_I000683	grail3.0037016601		Os12g32280.1	Os01g63980.1	Os05g04360.1
fgenesh4_pg.C_LG_II001400	fgenesh4_pg.C_LG_I000725	grail3.0037017201		Os11g10040.1	Os01g65080.1	Os06g39600.1
fgenesh4_pg.C_LG_II001405	fgenesh4_pg.C_LG_I001270	grail3.0039021901		Os01g59760.1	Os01g67970.1	Os02g33430.1
fgenesh4_pg.C_LG_II001585	fgenesh4_pg.C_LG_I002796	grail3.0040009501		Os06g48534.1	Os01g68160.1	Os03g05760.1
fgenesh4_pg.C_LG_II001646	fgenesh4_pg.C_LG_I002807	grail3.0041007901		Os12g42970.1	Os02g31890.1	Os12g06200.1
fgenesh4_pg.C_LG_II001656	fgenesh4_pg.C_LG_II000043	grail3.0041013401		Os06g47150.1	Os02g44130.1	Os07g17160.1
fgenesh4_pg.C_LG_II001815	fgenesh4_pg.C_LG_II000536	grail3.0042000702		Os01g52540.1	Os02g45054.1	Os01g16660.1
fgenesh4_pg.C_LG_II002136	fgenesh4_pg.C_LG_II000628	grail3.0042013901		Os10g30890.1	Os02g57790.1	Os01g23840.1
fgenesh4_pg.C_LG_II002559	fgenesh4_pg.C_LG_II000715	grail3.0044005601		Os10g36810.1	Os03g13600.1	Os01g32700.1
fgenesh4_pg.C_LG_III000116	fgenesh4_pg.C_LG_II000927	grail3.0045019202		Os09g31400.1	Os03g15790.1	Os01g63380.1
fgenesh4_pg.C_LG_III000313	fgenesh4_pg.C_LG_II001585	grail3.0057014702		Os07g36170.1	Os03g55540.1	Os02g34590.1
fgenesh4_pg.C_LG_III000762	fgenesh4_pg.C_LG_II001656	grail3.0061005101		Os03g08370.1	Os03g60570.1	Os02g39520.2
fgenesh4_pg.C_LG_III001141	fgenesh4_pg.C_LG_II002136	grail3.0074003801		Os01g54930.1	Os04g02510.1	Os02g39540.1
fgenesh4_pg.C_LG_III001166	fgenesh4_pg.C_LG_II002531	grail3.0086000101		Os06g07020.1	Os04g08060.1	Os03g06860.1
fgenesh4_pg.C_LG_IV000335	fgenesh4_pg.C_LG_III000009	grail3.0091010901		Os02g35770.1	Os04g46680.1	Os03g08370.1
fgenesh4_pg.C_LG_IV000476	fgenesh4_pg.C_LG_III000313	grail3.0092008201		Os05g46020.1	Os04g59380.1	Os03g21660.1
fgenesh4_pg.C_LG_IV000564	fgenesh4_pg.C_LG_III000762	grail3.0094006501		Os02g35600.1	Os05g37190.1	Os05g25320.1
fgenesh4_pg.C_LG_IV000655	fgenesh4_pg.C_LG_III001077	grail3.0102003601		Os03g13600.1	Os05g51830.1	Os06g39680.1
fgenesh4_pg.C_LG_IV001352	fgenesh4_pg.C_LG_III001166	grail3.0133001302		Os03g16430.1	Os06g07020.1	Os06g49550.1
fgenesh4_pg.C_LG_IV001382	fgenesh4_pg.C_LG_III001841	grail3.0144001102		Os08g40630.1	Os07g38240.1	Os07g31420.1
fgenesh4_pg.C_LG_IX000628	fgenesh4_pg.C_LG_III001906	grail3.0187000301		Os05g32610.1	Os07g39310.1	Os07g42400.1
fgenesh4_pg.C_LG_IX001438	fgenesh4_pg.C_LG_IV000335	grail3.0220000401		Os04g45020.1	Os08g37904.1	Os08g27740.1
fgenesh4_pg.C_LG_IX001503	fgenesh4_pg.C_LG_IV000655	gw1.107.10.1		Os03g58010.1	Os08g37920.1	Os11g45530.1
fgenesh4_pg.C_LG_V000408	fgenesh4_pg.C_LG_IV001382	gw1.124.171.1		Os09g31482.1	Os08g44050.1	Os12g06380.1
fgenesh4_pg.C_LG_V000519	fgenesh4_pg.C_LG_IX000258	gw1.124.179.1		Os07g12340.1	Os09g26210.1	Os03g51870.1
fgenesh4_pg.C_LG_V000832	fgenesh4_pg.C_LG_IX000628	gw1.127.243.1		Os11g01074.4	Os09g27650.1	Os04g37619.1
fgenesh4_pg.C_LG_VI000426	fgenesh4_pg.C_LG_IX000858	gw1.130.33.1		Os06g17280.1	Os09g38340.1	Os05g46780.1
fgenesh4_pg.C_LG_VI000485	fgenesh4_pg.C_LG_IX001503	gw1.137.25.1		Os03g56630.1	Os09g38790.1	Os07g11010.1
fgenesh4_pg.C_LG_VI000651	fgenesh4_pg.C_LG_V000408	gw1.158.150.1		Os05g50980.1	Os09g39660.1	Os11g03390.1
fgenesh4_pg.C_LG_VI000973	fgenesh4_pg.C_LG_V001123	gw1.164.76.1		Os05g33440.1	Os11g06840.1	Os12g03070.1
fgenesh4_pg.C_LG_VI001206	fgenesh4_pg.C_LG_V001386	gw1.166.31.1		Os09g37710.1	Os11g47620.1	Os01g08160.1
fgenesh4_pg.C_LG_VI001544	fgenesh4_pg.C_LG_V001422	gw1.167.26.1		Os05g32180.1	Os11g48000.1	Os01g13740.1
fgenesh4_pg.C_LG_VI001551	fgenesh4_pg.C_LG_VI000485	gw1.185.8.1		Os08g33050.1	Os12g07280.1	Os01g62660.1
fgenesh4_pg.C_LG_VII000260	fgenesh4_pg.C_LG_VI000564	gw1.28.1038.1		Os01g37100.1	Os01g15350.1	Os01g74020.1
fgenesh4_pg.C_LG_VII000973	fgenesh4_pg.C_LG_VI000651	gw1.28.384.1		Os03g08490.1	Os01g15460.1	Os02g07170.1
fgenesh4_pg.C_LG_VII001189	fgenesh4_pg.C_LG_VI001056	gw1.28.394.1		Os07g07974.1	Os01g42970.1	Os02g46940.1
fgenesh4_pg.C_LG_VIII000091	fgenesh4_pg.C_LG_VI001551	gw1.28.631.1		Os08g07740.1	Os01g61830.1	Os03g45194.1
fgenesh4_pg.C_LG_VIII000995	fgenesh4_pg.C_LG_VI001783	gw1.29.112.1		Os09g19940.1	Os01g68860.1	Os03g55590.1
fgenesh4_pg.C_LG_VIII001195	fgenesh4_pg.C_LG_VII000185	gw1.29.358.1		Os04g57010.1	Os02g10080.1	Os05g40960.1
fgenesh4_pg.C_LG_VIII001405	fgenesh4_pg.C_LG_VII000973	gw1.29.475.1		Os04g46860.1	Os02g35150.1	Os06g24070.1
fgenesh4_pg.C_LG_VIII001444	fgenesh4_pg.C_LG_VII001158	gw1.29.482.1		Os01g62460.1	Os02g55000.1	Os06g49040.1
fgenesh4_pg.C_LG_X001146	fgenesh4_pg.C_LG_VII001279	gw1.40.23.1		Os02g43150.1	Os02g58440.1	Os07g25710.1
fgenesh4_pg.C_LG_X001189	fgenesh4_pg.C_LG_VIII000301	gw1.44.471.1		Os02g08544.1	Os03g02160.1	Os07g48596.1
fgenesh4_pg.C_LG_X002207	fgenesh4_pg.C_LG_VIII000492	gw1.57.289.1		Os08g28214.5	Os03g49170.1	Os08g25820.1
fgenesh4_pg.C_LG_XI000345	fgenesh4_pg.C_LG_VIII000710	gw1.57.294.1		Os01g60640.1	Os04g01480.1	Os08g33050.1
fgenesh4_pg.C_LG_XI000989	fgenesh4_pg.C_LG_VIII000780	gw1.66.63.1		Os04g56654.1	Os04g02730.1	Os08g33750.1
fgenesh4_pg.C_LG_XII000189	fgenesh4_pg.C_LG_VIII001146	gw1.70.74.1		Os01g34610.1	Os04g35800.1	Os09g12750.1
fgenesh4_pg.C_LG_XII000270	fgenesh4_pg.C_LG_X000707	gw1.I.1006.1		Os09g31454.1	Os04g57010.1	Os09g12770.1
fgenesh4_pg.C_LG_XII000621	fgenesh4_pg.C_LG_X001013	gw1.I.1170.1		Os03g21240.1	Os04g57600.1	Os12g39640.1
fgenesh4_pg.C_LG_XII000939	fgenesh4_pg.C_LG_X001168	gw1.I.1805.1		Os02g08150.1	Os05g03760.1	Os07g44200.1
fgenesh4_pg.C_LG_XII001024	fgenesh4_pg.C_LG_X001404	gw1.I.1895.1		Os06g41384.1	Os05g48960.1	Os09g27850.1
fgenesh4_pg.C_LG_XIX000729	fgenesh4_pg.C_LG_X001629	gw1.I.6432.1		Os04g08740.1	Os05g50080.1	Os01g62460.1
fgenesh4_pg.C_LG_XV000068	fgenesh4_pg.C_LG_X002207	gw1.I.7038.1		Os10g34580.1	Os06g07350.1	Os01g65900.1
fgenesh4_pg.C_LG_XV000112	fgenesh4_pg.C_LG_X002213	gw1.I.7331.1		Os08g37920.1	Os06g21390.1	Os01g71970.1
fgenesh4_pg.C_LG_XV000125	fgenesh4_pg.C_LG_XII000181	gw1.I.8158.1		Os04g44670.1	Os06g41384.1	Os02g44360.1
fgenesh4_pg.C_LG_XV000151	fgenesh4_pg.C_LG_XII000189	gw1.I.8563.1		Os06g45040.1	Os07g18050.1	Os02g44370.1
fgenesh4_pg.C_LG_XV000553	fgenesh4_pg.C_LG_XII000270	gw1.I.8677.1		Os07g43580.1	Os07g38090.1	Os02g45760.1
fgenesh4_pg.C_LG_XV000621	fgenesh4_pg.C_LG_XII000621	gw1.I.9051.1		Os05g51040.1	Os08g03310.1	Os03g48450.1
fgenesh4_pg.C_LG_XVI000118	fgenesh4_pg.C_LG_XII000939	gw1.I.9654.1		Os01g36630.1	Os09g19940.1	Os03g48450.2
fgenesh4_pg.C_LG_XVI000928	fgenesh4_pg.C_LG_XII001024	gw1.II.1966.1		Os10g21560.1	Os09g31482.1	Os04g46860.1
fgenesh4_pg.C_LG_XVII000468	fgenesh4_pg.C_LG_XII001200	gw1.II.2517.1		Os07g49030.1	Os11g28270.1	Os06g01620.1
fgenesh4_pg.C_LG_XVII000498	fgenesh4_pg.C_LG_XIV000034	gw1.II.2573.1		Os01g69920.1	Os12g21700.1	Os07g39470.1
fgenesh4_pg.C_LG_XVIII000293	fgenesh4_pg.C_LG_XIV000202	gw1.II.2879.1		Os09g29460.1	Os01g69910.2	Os10g22430.1
fgenesh4_pg.C_LG_XVIII000304	fgenesh4_pg.C_LG_XIV000431	gw1.II.373.1		Os03g51870.1	Os03g09100.1	Os11g03110.1
fgenesh4_pg.C_scaffold_120000051	fgenesh4_pg.C_LG_XIX000409	gw1.II.4141.1		Os04g54330.1	Os07g30774.1	Os11g47900.1
fgenesh4_pg.C_scaffold_122000043	fgenesh4_pg.C_LG_XIX000729	gw1.II.489.1		Os03g06930.1	Os07g43030.1	Os12g38490.1
fgenesh4_pg.C_scaffold_129000038	fgenesh4_pg.C_LG_XV000084	gw1.II.933.1		Os02g57790.1	Os10g22950.1	Os03g47140.1
fgenesh4_pg.C_scaffold_132000044	fgenesh4_pg.C_LG_XV000157	gw1.III.1072.1		Os07g44210.1	Os01g01290.1	Os04g51190.1
fgenesh4_pg.C_scaffold_137000032	fgenesh4_pg.C_LG_XV000340	gw1.III.1595.1		Os02g50100.1	Os01g24460.1	Os06g02560.1
fgenesh4_pg.C_scaffold_160000018	fgenesh4_pg.C_LG_XV000553	gw1.III.2250.1		Os06g46240.1	Os02g07450.1	Os01g19694.1
fgenesh4_pg.C_scaffold_187000006	fgenesh4_pg.C_LG_XV000621	gw1.III.2417.1		Os05g51690.1	Os02g53620.1	Os01g55549.1
fgenesh4_pg.C_scaffold_2789000001	fgenesh4_pg.C_LG_XVII000468	gw1.IV.2190.1		Os03g50780.1	Os03g07880.1	Os01g57890.1
fgenesh4_pg.C_scaffold_44000249	fgenesh4_pg.C_LG_XVII000498	gw1.IV.2909.1		Os04g53720.1	Os03g14669.1	Os01g62920.1
fgenesh4_pg.C_scaffold_537000002	fgenesh4_pg.C_LG_XVIII000488	gw1.IV.2928.1		Os01g07120.1	Os03g29760.1	Os02g08544.1
fgenesh4_pg.C_scaffold_57000082	fgenesh4_pg.C_LG_XVIII001069	gw1.IV.2968.1		Os05g09630.1	Os03g44540.1	Os02g49700.1
fgenesh4_pg.C_scaffold_57000195	fgenesh4_pg.C_scaffold_107000083	gw1.IV.3047.1		Os03g05480.1	Os03g48970.1	Os03g01890.1
fgenesh4_pg.C_scaffold_77000039	fgenesh4_pg.C_scaffold_122000043	gw1.IV.3768.1		Os04g01480.1	Os03g51200.1	Os03g03260.1
fgenesh4_pg.C_scaffold_86000009	fgenesh4_pg.C_scaffold_129000038	gw1.IX.2895.1		Os04g36054.1	Os03g63530.1	Os03g08960.1
fgenesh4_pm.C_LG_I000560	fgenesh4_pg.C_scaffold_130000008	gw1.IX.3264.1		Os03g52450.1	Os05g23910.1	Os03g20910.1
fgenesh4_pm.C_LG_I001083	fgenesh4_pg.C_scaffold_132000044	gw1.IX.3580.1		Os04g40930.1	Os06g45640.1	Os03g43930.1
fgenesh4_pm.C_LG_II000008	fgenesh4_pg.C_scaffold_134000031	gw1.IX.4105.1		Os01g48444.1	Os07g36140.1	Os03g51690.1
fgenesh4_pm.C_LG_III000187	fgenesh4_pg.C_scaffold_16858000001	gw1.IX.4270.1		Os10g31970.1	Os07g41580.1	Os03g52239.1
fgenesh4_pm.C_LG_III000623	fgenesh4_pg.C_scaffold_187000006	gw1.IX.4748.1		Os08g43210.1	Os08g07740.1	Os03g55990.1
fgenesh4_pm.C_LG_IX000604	fgenesh4_pg.C_scaffold_29000023	gw1.IX.666.1		Os03g45300.1	Os08g09690.1	Os04g45810.1
fgenesh4_pm.C_LG_IX000647	fgenesh4_pg.C_scaffold_40000221	gw1.V.227.1		Os02g22020.1	Os09g39490.1	Os04g56780.1
fgenesh4_pm.C_LG_V000421	fgenesh4_pg.C_scaffold_5651000001	gw1.V.2356.1		Os07g36140.1	Os11g34200.1	Os05g03884.1
fgenesh4_pm.C_LG_V000437	fgenesh4_pg.C_scaffold_57000082	gw1.V.2460.1		Os01g61830.1	Os12g41880.1	Os06g01934.1
fgenesh4_pm.C_LG_VI000113	fgenesh4_pg.C_scaffold_57000195	gw1.V.305.1		Os03g22770.1	Os01g55580.1	Os06g29020.1
fgenesh4_pm.C_LG_VI000285	fgenesh4_pg.C_scaffold_77000039	gw1.V.317.1		Os06g03676.1	Os05g51040.1	Os06g39906.1
fgenesh4_pm.C_LG_VII000516	fgenesh4_pg.C_scaffold_86000002	gw1.V.3420.1		Os03g08460.1	Os07g07974.1	Os06g43860.1
fgenesh4_pm.C_LG_VIII000353	fgenesh4_pg.C_scaffold_86000091	gw1.V.4061.1		Os02g56140.1	Os02g02870.1	Os07g03770.1
fgenesh4_pm.C_LG_VIII000375	fgenesh4_pg.C_scaffold_88000012	gw1.V.4149.1		Os11g02540.1	Os08g03520.1	Os08g08820.1
fgenesh4_pm.C_LG_VIII000421	fgenesh4_pm.C_LG_I000560	gw1.V.825.1		Os07g22730.1	Os01g19130.1	Os08g32080.1
fgenesh4_pm.C_LG_X000620	fgenesh4_pm.C_LG_I001074	gw1.VI.105.1		Os09g25040.1	Os02g55560.1	Os08g37580.1
fgenesh4_pm.C_LG_X000651	fgenesh4_pm.C_LG_II000008	gw1.VI.1595.1		Os02g34590.1	Os05g04360.1	Os09g27450.1
fgenesh4_pm.C_LG_XIII000479	fgenesh4_pm.C_LG_II000042	gw1.VI.1641.1		Os02g29550.1	Os06g08140.1	Os09g35910.1
fgenesh4_pm.C_LG_XIV000005	fgenesh4_pm.C_LG_II000166	gw1.VI.1838.1		Os08g40260.1	Os10g39540.1	Os10g01470.1
fgenesh4_pm.C_LG_XIV000216	fgenesh4_pm.C_LG_II000437	gw1.VI.1881.1		Os01g67970.1	Os12g06200.1	Os10g33960.1
fgenesh4_pm.C_LG_XIV000280	fgenesh4_pm.C_LG_III000185	gw1.VI.1909.1		Os01g13300.1	Os02g36510.1	Os10g39030.1
fgenesh4_pm.C_LG_XIX000108	fgenesh4_pm.C_LG_III000187	gw1.VI.241.1		Os03g06630.1	Os03g20780.1	Os10g41230.1
fgenesh4_pm.C_LG_XVI000092	fgenesh4_pm.C_LG_III000623	gw1.VI.257.1		Os01g65080.1	Os03g20790.1	Os11g06020.1
fgenesh4_pm.C_scaffold_123000043	fgenesh4_pm.C_LG_III000668	gw1.VI.407.1		Os07g02540.1	Os07g48630.1	Os12g41860.1
fgenesh4_pm.C_scaffold_182000007	fgenesh4_pm.C_LG_IV000362	gw1.VI.714.1		Os02g31850.1	Os09g31400.1	Os12g43950.1
fgenesh4_pm.C_scaffold_220000002	fgenesh4_pm.C_LG_IV000364	gw1.VII.1686.1		Os09g35030.1	Os01g16740.1	Os07g39800.1
fgenesh4_pm.C_scaffold_57000088	fgenesh4_pm.C_LG_IX000405	gw1.VII.1773.1		Os06g31100.1	Os01g32700.1	Os01g39020.1
fgenesh4_pm.C_scaffold_66000060	fgenesh4_pm.C_LG_IX000604	gw1.VII.1781.1		Os08g38700.1	Os02g01860.1	Os01g53220.1
fgenesh4_pm.C_scaffold_70000033	fgenesh4_pm.C_LG_IX000647	gw1.VII.2722.1		Os12g12380.1	Os02g18370.1	Os01g54550.1
grail3.0001028301	fgenesh4_pm.C_LG_VI000113	gw1.VII.3295.1		Os12g06380.1	Os02g39540.1	Os02g13800.1
grail3.0001038001	fgenesh4_pm.C_LG_VI000373	gw1.VII.3578.1		Os11g08210.1	Os03g08370.1	Os02g32590.1
grail3.0001041801	fgenesh4_pm.C_LG_VII000412	gw1.VII.501.1		Os06g45140.1	Os03g21660.1	Os03g06630.1
grail3.0001051501	fgenesh4_pm.C_LG_VIII000353	gw1.VII.712.1		Os08g01170.1	Os03g56630.1	Os03g58160.1
grail3.0001096701	fgenesh4_pm.C_LG_VIII000375	gw1.VIII.1121.1		Os01g56100.1	Os04g36590.1	Os03g63750.1
grail3.0001138901	fgenesh4_pm.C_LG_VIII000421	gw1.VIII.1386.1		Os09g26420.1	Os05g03800.1	Os04g48030.1
grail3.0002026401	fgenesh4_pm.C_LG_VIII000613	gw1.VIII.1502.1		Os04g47059.1	Os06g07010.1	Os06g35960.1
grail3.0002039701	fgenesh4_pm.C_LG_X000351	gw1.VIII.1637.1		Os08g37810.1	Os06g49550.1	Os08g43334.1
grail3.0003001802	fgenesh4_pm.C_LG_X000620	gw1.VIII.1989.1		Os02g02050.1	Os07g31420.1	Os09g35790.1
grail3.0003022002	fgenesh4_pm.C_LG_X000651	gw1.VIII.2849.1		Os06g13030.1	Os07g42400.1	Os09g35790.2
grail3.0003024401	fgenesh4_pm.C_LG_XII000273	gw1.VIII.89.1		Os01g39020.1	Os08g20486.1	Os10g28340.1
grail3.0003036201	fgenesh4_pm.C_LG_XIV000216	gw1.VIII.894.1		Os09g28210.1	Os08g27740.1	Os04g51000.1
grail3.0003068301	fgenesh4_pm.C_LG_XIV000280	gw1.VIII.898.1		Os03g19480.1	Os03g58640.1	Os10g35930.1
grail3.0003072701	fgenesh4_pm.C_LG_XIX000286	gw1.X.2468.1		Os02g27060.1	Os04g37619.1	Os01g07480.1
grail3.0003092401	fgenesh4_pm.C_LG_XVI000056	gw1.X.2501.1		Os02g05510.1	Os06g16430.1	Os01g14030.1
grail3.0003097601	fgenesh4_pm.C_scaffold_220000002	gw1.X.2881.1		Os01g13520.1	Os07g11010.1	Os01g32770.1
grail3.0005003601	fgenesh4_pm.C_scaffold_41000071	gw1.X.2890.1		Os01g70810.1	Os10g34580.1	Os02g48270.1
grail3.0005026001	fgenesh4_pm.C_scaffold_57000088	gw1.X.3278.1		Os02g55250.1	Os11g03390.1	Os03g05510.1
grail3.0006011701	fgenesh4_pm.C_scaffold_66000060	gw1.X.364.1		Os05g45954.1	Os11g27530.1	Os05g27980.1
grail3.0006012901	grail3.0001028301	gw1.X.4431.1		Os06g12100.1	Os12g03070.1	Os01g18440.1
grail3.0006033201	grail3.0001041801	gw1.X.5015.1		Os09g20350.1	Os01g13740.1	Os01g52680.1
grail3.0007007902	grail3.0001043902	gw1.XI.1448.1		Os12g33090.1	Os01g62660.1	Os01g69850.1
grail3.0007008701	grail3.0001138901	gw1.XI.2829.1		Os02g56219.1	Os01g74020.1	Os02g52340.1
grail3.0007034202	grail3.0002017601	gw1.XI.932.1		Os07g31400.1	Os02g07770.1	Os04g31804.1
grail3.0009000601	grail3.0002039701	gw1.XII.1118.1		Os12g10660.1	Os03g20900.1	Os05g34940.1
grail3.0009021001	grail3.0003001802	gw1.XII.1254.1		Os01g51610.1	Os03g55590.1	Os06g11330.1
grail3.0010045201	grail3.0003005602	gw1.XII.200.1		Os03g52239.1	Os04g56990.1	Os06g49840.1
grail3.0010062402	grail3.0003013801	gw1.XII.210.1		Os12g07280.1	Os05g40960.1	Os07g41370.1
grail3.0011030101	grail3.0003022002	gw1.XII.333.1		Os05g41540.1	Os05g41240.1	Os08g38590.1
grail3.0013019801	grail3.0003036201	gw1.XII.888.1		Os04g34976.1	Os06g24070.1	Os08g41960.1
grail3.0014007501	grail3.0003068301	gw1.XIII.1521.1		Os05g10690.1	Os06g45890.1	Os12g31748.1
grail3.0014014001	grail3.0003097601	gw1.XIII.2167.1		Os05g43760.1	Os06g49040.1	Os02g39040.1
grail3.0015005801	grail3.0005003601	gw1.XIII.2624.1		Os12g01490.1	Os07g25710.1	Os02g51450.1
grail3.0016004301	grail3.0006011701	gw1.XIII.3192.1		Os07g38090.1	Os07g48596.1	Os02g51450.2
grail3.0016021101	grail3.0006033201	gw1.XIII.36.1		Os03g19370.1	Os08g06370.1	Os02g51460.1
grail3.0018017701	grail3.0006038101	gw1.XIII.429.1		Os02g36924.1	Os08g25799.1	Os02g54200.1
grail3.0018023503	grail3.0007034202	gw1.XIV.2445.1		Os03g02160.1	Os08g33050.1	Os02g54200.2
grail3.0019003502	grail3.0008056401	gw1.XIV.3240.1		Os06g07350.1	Os08g33750.1	Os03g24590.1
grail3.0019008902	grail3.0009000601	gw1.XIV.3707.1		Os04g56990.1	Os09g12750.1	Os03g57149.1
grail3.0020003201	grail3.0010001701	gw1.XIX.1811.1		Os11g06020.1	Os09g12770.1	Os05g33460.1
grail3.0022002301	grail3.0010003901	gw1.XV.1492.1		Os04g23440.1	Os10g32600.1	Os05g33500.1
grail3.0022016501	grail3.0010011101	gw1.XV.2315.1		Os04g52410.1	Os10g39550.1	Os05g34160.1
grail3.0022019601	grail3.0010023001	gw1.XV.660.1		Os07g02060.1	Os11g01480.1	Os06g12040.1
grail3.0023002901	grail3.0010027301	gw1.XV.720.1		Os07g48450.1	Os12g01490.1	Os06g12050.1
grail3.0023007901	grail3.0010049101	gw1.XVI.1636.1		Os12g42190.1	Os01g45860.1	Os06g12080.1
grail3.0024010601	grail3.0010062402	gw1.XVI.2196.1		Os05g46330.1	Os01g62460.1	Os06g12100.1
grail3.0026024601	grail3.0014007501	gw1.XVI.2211.1		Os03g50310.1	Os01g67650.1	Os06g12110.1
grail3.0027002401	grail3.0015005801	gw1.XVI.2422.1		Os12g12380.2	Os02g44360.1	Os07g04230.1
grail3.0028014001	grail3.0015021901	gw1.XVI.2620.1		Os10g02509.1	Os02g44370.1	Os07g39430.1
grail3.0028018001	grail3.0018023503	gw1.XVI.2632.1		Os06g29020.1	Os02g45760.1	Os09g38720.1
grail3.0028027401	grail3.0019008902	gw1.XVI.2786.1		Os01g47600.1	Os03g15680.1	Os11g10000.1
grail3.0029010501	grail3.0019026502	gw1.XVI.2918.1		Os06g08440.1	Os03g48450.1	Os11g10040.1
grail3.0031002201	grail3.0022010801	gw1.XVI.3739.1		Os12g41900.1	Os03g48450.2	Os11g14130.1
grail3.0032015302	grail3.0022019601	gw1.XVI.597.1		Os06g46890.1	Os04g46860.1	Os01g04930.1
grail3.0033033502	grail3.0022035801	gw1.XVII.1068.1		Os03g49170.1	Os04g49110.1	Os01g09590.1
grail3.0035001101	grail3.0022049001	gw1.XVII.474.1		Os01g73460.1	Os04g50060.1	Os01g16810.1
grail3.0037016601	grail3.0023007901	gw1.XVIII.136.1		Os01g11910.1	Os05g42130.1	Os01g52410.1
grail3.0038015501	grail3.0024024401	gw1.XVIII.3274.1		Os08g25799.1	Os06g01620.1	Os01g59660.1
grail3.0039017801	grail3.0024038301	gw1.XVIII.365.1		Os08g36700.1	Os07g39470.1	Os01g62410.1
grail3.0040023201	grail3.0026024601	gw1.XVIII.450.1		Os01g72310.1	Os07g40020.1	Os01g63460.1
grail3.0041008501	grail3.0026036101			Os03g31230.1	Os10g22430.1	Os01g74410.1
grail3.0042000702	grail3.0028018001			Os08g23680.1	Os11g03110.1	Os02g02370.1
grail3.0044005601	grail3.0029010501			Os01g58420.1	Os11g06180.1	Os02g41510.1
grail3.0045019202	grail3.0029018401			Os11g04720.1	Os11g47870.1	Os02g46780.1
grail3.0047013603	grail3.0030011901			Os04g54330.2	Os11g47900.1	Os02g49986.1
grail3.0049010802	grail3.0031002201			Os04g57600.1	Os12g38490.1	Os03g51110.1
grail3.0049028801	grail3.0032015302			Os09g38790.1	Os06g02560.1	Os05g35500.1
grail3.0049030001	grail3.0033008701			Os03g03900.1	Os07g28430.1	Os05g49310.1
grail3.0052008101	grail3.0033028501			Os10g28340.1	Os01g47710.1	Os06g10350.1
grail3.0058008601	grail3.0035001101			Os09g25070.1	Os01g62920.1	Os07g04700.1
grail3.0061005101	grail3.0037016601			Os03g14669.1	Os01g70810.1	Os08g05520.1
grail3.0074003801	grail3.0037017201			Os05g03860.1	Os02g05450.1	Os08g43550.1
grail3.0074013501	grail3.0038015501			Os11g36450.1	Os02g08544.1	Os09g36730.1
grail3.0081005702	grail3.0039007801			Os01g09590.1	Os02g35770.1	Os12g07640.1
grail3.0086000101	grail3.0039021901			Os05g03040.1	Os02g43330.1	Os12g13570.1
grail3.0089001701	grail3.0040023201			Os02g46610.1	Os02g49700.1	Os12g37970.1
grail3.0091000801	grail3.0041007901			Os05g25770.1	Os03g03164.1	Os01g09280.1
grail3.0093009501	grail3.0041013401			Os03g60430.1	Os03g03260.1	Os01g09760.1
grail3.0102003601	grail3.0042000702			Os12g41210.1	Os03g06930.1	Os01g34060.1
grail3.0104003201	grail3.0042007702			Os03g03000.1	Os03g08960.1	Os01g40670.1
grail3.0106016201	grail3.0044005601			Os05g41790.1	Os03g12860.1	Os01g41900.1
grail3.0126006201	grail3.0045019202			Os07g39310.1	Os03g43930.1	Os02g17190.1
grail3.0133001302	grail3.0047015901			Os09g25060.1	Os03g47730.1	Os02g45670.1
grail3.0139000303	grail3.0049010802			Os06g43860.1	Os03g47740.1	Os02g46030.1
grail3.0144001102	grail3.0052008101			Os11g38900.1	Os03g55990.1	Os02g47744.1
grail3.0161002301	grail3.0057014702			Os10g26500.1	Os04g45810.1	Os02g57270.1
grail3.0165001601	grail3.0061016001			Os07g36130.1	Os04g46350.1	Os03g13790.1
grail3.0690000103	grail3.0073012202			Os11g26160.1	Os04g48070.1	Os03g56234.1
grail3.0944000301	grail3.0074009801			Os07g06470.1	Os04g56780.1	Os03g62379.1
gw1.1174.1.1	grail3.0083000102			Os01g42260.1	Os05g38120.1	Os04g27410.1
gw1.118.252.1	grail3.0086000101			Os09g33490.1	Os06g01934.1	Os04g49450.1
gw1.118.79.1	grail3.0091010901			Os02g47810.1	Os06g12400.1	Os05g10690.1
gw1.123.183.1	grail3.0092008201			Os05g25320.1	Os06g29020.1	Os05g46330.1
gw1.123.49.1	grail3.0093003701			Os12g38940.1	Os06g39906.1	Os05g50340.1
gw1.124.169.1	grail3.0093008801			Os01g52090.1	Os06g43860.1	Os05g51160.1
gw1.124.171.1	grail3.0104003201			Os04g56980.1	Os08g19590.1	Os06g01670.1
gw1.124.176.1	grail3.0112005801			Os05g47650.1	Os08g19650.1	Os06g45840.1
gw1.127.243.1	grail3.0126006201			Os03g20090.1	Os08g32080.1	Os06g51260.1
gw1.130.194.1	grail3.0144001102			Os01g09640.1	Os08g37580.1	Os07g30130.1
gw1.146.127.1	grail3.0147002801			Os08g34010.1	Os09g21180.1	Os08g04840.1
gw1.147.150.1	grail3.0161002301			Os07g48200.1	Os09g27450.1	Os08g05510.1
gw1.1499.7.1	grail3.0197000301			Os08g04190.1	Os09g35910.1	Os08g39980.1
gw1.158.150.1	grail3.0220000401			Os04g50070.1	Os10g01470.1	Os10g41200.1
gw1.163.66.1	grail3.0944000301			Os11g14010.1	Os11g06020.1	Os10g41260.1
gw1.164.76.1	gw1.1174.1.1			Os07g04230.1	Os12g43950.1	Os12g07730.1
gw1.186.21.1	gw1.122.151.1			Os11g04570.1	Os01g39020.1	Os12g41920.1
gw1.1992.2.1	gw1.123.183.1			Os11g02530.1	Os01g43590.1	Os01g09550.1
gw1.211.34.1	gw1.123.49.1			Os02g51880.1	Os01g53220.1	Os01g48130.1
gw1.212.69.1	gw1.124.171.1			Os07g44800.1	Os01g54550.1	Os01g66490.1
gw1.257.2.1	gw1.124.179.1			Os05g34050.1	Os02g13800.1	Os02g12310.1
gw1.2712.2.1	gw1.127.243.1			Os11g47900.1	Os02g32590.1	Os03g12120.1
gw1.28.1038.1	gw1.130.194.1			Os11g01480.1	Os03g06630.1	Os03g60080.1
gw1.28.384.1	gw1.142.59.1			Os11g47870.1	Os03g58160.1	Os04g38720.1
gw1.28.394.1	gw1.146.127.1			Os02g02424.1	Os03g63750.1	Os05g10620.1
gw1.29.31.1	gw1.1499.7.1			Os08g31580.1	Os04g48030.1	Os05g34600.1
gw1.29.358.1	gw1.155.76.1			Os03g04980.1	Os05g45410.1	Os05g35170.1
gw1.29.396.1	gw1.158.150.1			Os04g27990.1	Os06g35960.1	Os06g04090.1
gw1.40.134.1	gw1.163.66.1			Os03g22800.1	Os07g44690.1	Os06g15690.1
gw1.40.23.1	gw1.166.31.1			Os04g54474.1	Os08g43334.1	Os07g09740.1
gw1.40.547.1	gw1.178.81.1			Os03g53150.1	Os09g35790.1	Os08g06140.1
gw1.40.56.1	gw1.185.36.1			Os06g39590.1	Os09g35790.2	Os08g23880.1
gw1.40.562.1	gw1.202.15.1			Os08g38020.1	Os10g28340.1	Os09g32260.1
gw1.40.76.1	gw1.28.1038.1			Os05g33050.1	Os06g13030.1	Os10g21560.1
gw1.41.456.1	gw1.28.384.1			Os01g12440.1	Os10g35930.1	Os10g27360.1
gw1.44.639.1	gw1.28.394.1			Os04g59470.1	Os01g32770.1	Os10g27390.1
gw1.57.124.1	gw1.28.415.1			Os08g06140.1	Os01g39070.1	Os10g42130.1
gw1.57.15.1	gw1.28.794.1			Os05g41240.1	Os01g39150.1	Os11g05614.1
gw1.57.294.1	gw1.29.118.1			Os11g09160.1	Os01g66590.1	Os11g31360.1
gw1.64.17.1	gw1.29.358.1			Os04g46440.1	Os03g41330.1	Os01g12690.1
gw1.64.440.1	gw1.29.482.1			Os02g19420.1	Os05g34450.1	Os01g10580.1
gw1.64.474.1	gw1.40.134.1			Os09g34060.1	Os07g40000.1	Os01g61900.1
gw1.7448.1.1	gw1.40.23.1			Os01g19970.1	Os10g07510.1	Os02g05470.1
gw1.I.1006.1	gw1.40.346.1			Os05g40260.1	Os11g01550.1	Os02g07930.1
gw1.I.1170.1	gw1.40.547.1			Os10g30880.1	Os01g52680.1	Os02g28680.1
gw1.I.1220.1	gw1.40.562.1			Os06g11860.1	Os01g69850.1	Os02g39360.1
gw1.I.293.1	gw1.40.601.1			Os02g51670.1	Os02g36924.1	Os02g43170.1
gw1.I.3109.1	gw1.41.345.1			Os08g37580.1	Os02g49840.1	Os02g50480.1
gw1.I.3144.1	gw1.44.471.1			Os01g15640.1	Os02g52340.1	Os03g16090.1
gw1.I.331.1	gw1.44.639.1			Os10g42160.1	Os03g08754.1	Os03g42820.1
gw1.I.3491.1	gw1.57.289.1			Os06g45640.1	Os03g14850.1	Os03g50860.1
gw1.I.4141.1	gw1.57.294.1			Os05g40960.1	Os03g54160.1	Os04g08740.1
gw1.I.4254.1	gw1.5929.2.1			Os03g51220.1	Os04g49150.1	Os04g28040.1
gw1.I.4620.1	gw1.6307.3.1			Os03g58530.1	Os04g52410.1	Os04g45690.1
gw1.I.5880.1	gw1.64.17.1			Os12g32250.1	Os05g11380.1	Os05g11510.1
gw1.I.6226.1	gw1.64.408.1			Os02g48810.1	Os05g34940.1	Os05g38990.1
gw1.I.6789.1	gw1.64.474.1			Os06g46400.1	Os06g11330.1	Os06g45040.1
gw1.I.7038.1	gw1.70.171.1			Os08g23470.1	Os07g04170.1	Os06g48610.1
gw1.I.7331.1	gw1.70.190.1			Os07g12910.1	Os07g41370.1	Os06g49880.1
gw1.I.756.1	gw1.70.52.1			Os05g37170.1	Os08g38590.1	Os08g08120.1
gw1.I.7690.1	gw1.744.1.1			Os08g25060.1	Os10g39130.1	Os09g35880.1
gw1.I.7757.1	gw1.86.239.1			Os02g10000.1	Os12g10540.1	Os10g30890.1
gw1.I.7783.1	gw1.88.225.1			Os07g15490.1	Os12g21850.1	Os10g41100.1
gw1.I.7868.1	gw1.I.1006.1			Os06g06900.1	Os02g39040.1	Os12g40490.1
gw1.I.8521.1	gw1.I.1170.1			Os03g03260.1	Os02g51450.1	Os02g06370.1
gw1.I.8677.1	gw1.I.1225.1			Os03g64300.1	Os02g51460.1	Os06g05350.1
gw1.I.9263.1	gw1.I.1805.1			Os04g52340.1	Os02g54200.1	Os02g10000.1
gw1.I.9654.1	gw1.I.1895.1			Os03g14850.1	Os02g54200.2	Os01g13540.1
gw1.I.9758.1	gw1.I.331.1			Os05g51160.1	Os03g24590.1	Os01g14420.1
gw1.II.1043.1	gw1.I.3665.1			Os04g40840.1	Os03g57149.1	Os04g41850.1
gw1.II.1242.1	gw1.I.4086.1			Os05g44540.1	Os05g33440.1	Os11g16290.1
gw1.II.1312.1	gw1.I.4254.1			Os06g39600.1	Os05g33460.1	Os05g33810.1
gw1.II.1421.1	gw1.I.5709.1			Os09g39660.1	Os05g33500.1	Os03g16430.1
gw1.II.1612.1	gw1.I.6789.1			Os01g61080.1	Os05g34160.1	Os05g50930.1
gw1.II.1967.1	gw1.I.7038.1			Os01g54990.1	Os06g12040.1	Os05g51150.1
gw1.II.2177.1	gw1.I.7120.1			Os02g02870.1	Os06g12080.1	Os08g06630.1
gw1.II.2522.1	gw1.I.7331.1			Os06g01934.1	Os06g12100.1	Os08g14450.1
gw1.II.2523.1	gw1.I.7757.1			Os01g01312.1	Os06g12110.1	Os11g26160.1
gw1.II.2535.1	gw1.I.7783.1			Os04g31320.1	Os07g04230.1	Os01g14370.1
gw1.II.2879.1	gw1.I.7907.1			Os08g39310.1	Os07g22670.1	Os01g66890.1
gw1.II.3209.1	gw1.I.8158.1			Os02g45200.1	Os07g24090.1	Os06g49130.1
gw1.II.3729.1	gw1.I.8242.1			Os11g02480.1	Os07g39430.1	Os01g69980.1
gw1.II.373.1	gw1.I.8677.1			Os04g01970.1	Os08g40630.1	Os04g11830.1
gw1.II.3777.1	gw1.I.9758.1			Os09g36250.1	Os09g38720.1	Os08g43160.1
gw1.II.486.1	gw1.II.1043.1			Os07g40730.1	Os11g09990.1	Os12g07480.1
gw1.II.933.1	gw1.II.1242.1			Os06g41930.1	Os11g10000.1	Os12g42190.1
gw1.III.1072.1	gw1.II.1312.1			Os03g03560.1	Os11g10040.1	Os04g55920.1
gw1.III.1099.1	gw1.II.1421.1			Os02g54160.1	Os11g14130.1	Os09g23650.1
gw1.III.1871.1	gw1.II.1757.1			Os01g39070.1	Os01g03720.1	Os09g23660.1
gw1.III.2060.1	gw1.II.1967.1			Os03g51580.1	Os01g16810.1	Os01g52090.1
gw1.III.2250.1	gw1.II.215.1			Os04g56750.1	Os01g18240.1	Os02g33610.1
gw1.III.2514.1	gw1.II.2352.1			Os04g11830.1	Os01g19330.1	Os02g35690.1
gw1.III.350.1	gw1.II.24.1			Os01g66120.1	Os01g19970.1	Os03g18340.1
gw1.III.353.1	gw1.II.2573.1			Os05g01550.1	Os01g50110.1	Os04g36790.1
gw1.III.516.1	gw1.II.2879.1			Os01g53650.1	Os01g59660.1	Os04g40930.1
gw1.III.729.1	gw1.II.3209.1			Os03g03100.1	Os01g63460.1	Os04g51320.1
gw1.III.889.1	gw1.II.3729.1			Os07g48410.1	Os01g65370.1	Os05g48690.1
gw1.IV.1031.1	gw1.II.373.1			Os03g59670.1	Os02g46780.1	Os08g37810.1
gw1.IV.177.1	gw1.II.3777.1			Os06g12040.1	Os03g19120.1	Os09g38570.1
gw1.IV.2003.1	gw1.II.3803.1			Os06g39240.1	Os05g03550.1	Os10g41460.1
gw1.IV.2179.1	gw1.II.486.1			Os09g35790.2	Os05g35500.1	Os01g64700.1
gw1.IV.2486.1	gw1.II.890.1			Os07g08880.1	Os05g37730.1	Os04g59130.1
gw1.IV.2744.1	gw1.II.904.1			Os01g42470.1	Os05g46610.1	Os07g47110.1
gw1.IV.2928.1	gw1.II.933.1			Os05g48960.1	Os05g48010.1	Os11g06420.1
gw1.IV.2996.1	gw1.III.1099.1			Os02g05450.1	Os06g10350.1	Os12g06630.1
gw1.IV.3042.1	gw1.III.111.1			Os06g35140.1	Os07g04700.1	Os01g57240.1
gw1.IV.3973.1	gw1.III.1119.1			Os09g32040.1	Os07g37210.1	Os01g54930.1
gw1.IV.4590.1	gw1.III.1595.1			Os02g55000.1	Os07g43420.1	Os05g43950.1
gw1.IX.1513.1	gw1.III.218.1			Os12g41680.1	Os07g43580.1	Os01g54600.1
gw1.IX.1613.1	gw1.III.2417.1			Os05g20930.1	Os07g48870.1	Os01g60640.1
gw1.IX.1775.1	gw1.III.350.1			Os08g43200.1	Os08g15020.1	Os02g16540.1
gw1.IX.2015.1	gw1.III.41.1			Os06g06540.1	Os08g33150.1	Os03g33012.1
gw1.IX.2754.1	gw1.III.619.1			Os09g27450.1	Os08g33940.1	Os03g53050.1
gw1.IX.334.1	gw1.III.729.1			Os05g41070.1	Os08g37970.1	Os04g46060.1
gw1.IX.3673.1	gw1.IV.177.1			Os06g33450.1	Os08g43550.1	Os05g03900.1
gw1.IX.3838.1	gw1.IV.2928.1			Os01g10370.1	Os09g23620.1	Os05g09020.1
gw1.IX.4105.1	gw1.IV.2996.1			Os02g07170.1	Os09g36250.1	Os05g14370.1
gw1.IX.4725.1	gw1.IV.3880.1			Os08g33150.1	Os09g36730.1	Os05g50700.1
gw1.IX.4748.1	gw1.IV.3973.1			Os01g11960.1	Os11g35390.1	Os07g27670.1
gw1.IX.666.1	gw1.IV.993.1			Os04g31804.1	Os11g47460.1	Os07g48260.1
gw1.IX.843.1	gw1.IX.1513.1			Os07g39690.1	Os12g07610.1	Os08g38990.1
gw1.V.1085.1	gw1.IX.2015.1			Os01g03720.1	Os12g07640.1	Os10g42850.1
gw1.V.1486.1	gw1.IX.3264.1			Os10g27390.1	Os12g37970.1	Os11g02470.1
gw1.V.1588.1	gw1.IX.3293.1			Os01g04930.1	Os01g09280.1	Os11g02480.1
gw1.V.2108.1	gw1.IX.334.1			Os08g38990.1	Os01g09760.1	Os03g50920.1
gw1.V.2137.1	gw1.IX.3516.1			Os08g01420.1	Os01g41900.1	Os05g50310.1
gw1.V.227.1	gw1.IX.3673.1			Os02g43940.1	Os02g17190.1	Os09g24820.1
gw1.V.2805.1	gw1.IX.4105.1			Os03g58160.1	Os02g45670.1	Os09g29130.1
gw1.V.3010.1	gw1.IX.4167.1			Os03g08754.1	Os02g46030.1
gw1.V.3536.1	gw1.IX.4341.1			Os01g55340.1	Os02g57270.1
gw1.V.3738.1	gw1.IX.4725.1			Os08g32440.1	Os03g13790.1
gw1.V.4061.1	gw1.IX.4748.1			Os02g10080.1	Os03g31230.1
gw1.V.4097.1	gw1.IX.4971.1			Os01g47560.1	Os04g30890.1
gw1.V.4149.1	gw1.IX.666.1			Os01g19130.1	Os04g40420.1
gw1.V.4279.1	gw1.IX.718.1			Os07g35870.1	Os04g49450.1
gw1.V.4670.1	gw1.V.1085.1			Os05g38460.1	Os05g10690.1
gw1.V.4963.1	gw1.V.1486.1			Os08g06659.1	Os05g46330.1
gw1.V.50.1	gw1.V.1967.1			Os03g20910.2	Os05g50340.1
gw1.V.5024.1	gw1.V.2137.1			Os03g55550.1	Os05g51160.1
gw1.V.723.1	gw1.V.2882.1			Os04g36650.1	Os06g01670.1
gw1.V.825.1	gw1.V.305.1			Os02g12310.1	Os06g08290.1
gw1.V.991.1	gw1.V.317.1			Os04g43560.1	Os06g45840.1
gw1.VI.105.1	gw1.V.3284.1			Os02g42970.1	Os06g51260.1
gw1.VI.130.1	gw1.V.3420.1			Os03g17130.1	Os07g30130.1
gw1.VI.1436.1	gw1.V.3738.1			Os03g16090.1	Os07g44090.1
gw1.VI.1595.1	gw1.V.3854.1			Os10g39030.1	Os07g49530.1
gw1.VI.1641.1	gw1.V.4061.1			Os07g43420.1	Os08g04840.1
gw1.VI.2287.1	gw1.V.4149.1			Os04g39470.1	Os08g39980.1
gw1.VI.2366.1	gw1.V.4279.1			Os03g51200.1	Os09g31454.1
gw1.VI.241.1	gw1.V.4455.1			Os07g25450.1	Os10g41200.1
gw1.VI.257.1	gw1.V.4670.1			Os02g49250.1	Os10g41260.1
gw1.VI.2587.1	gw1.V.4963.1			Os02g33750.1	Os12g41920.1
gw1.VI.2910.1	gw1.V.50.1			Os01g48060.1	Os01g09550.1
gw1.VI.98.1	gw1.V.891.1			Os10g41230.1	Os01g15640.1
gw1.VI.985.1	gw1.V.991.1			Os05g10620.1	Os01g48130.1
gw1.VII.1128.1	gw1.VI.105.1			Os08g33910.1	Os01g66120.1
gw1.VII.1676.1	gw1.VI.1281.1			Os03g33012.1	Os01g70110.1
gw1.VII.1686.1	gw1.VI.130.1			Os06g45890.1	Os02g12310.1
gw1.VII.178.1	gw1.VI.1436.1			Os05g25260.1	Os03g12120.1
gw1.VII.1781.1	gw1.VI.1595.1			Os11g05614.1	Os03g21030.1
gw1.VII.1951.1	gw1.VI.1641.1			Os03g43400.1	Os03g21060.1
gw1.VII.1997.1	gw1.VI.1824.1			Os05g25960.1	Os03g39100.1
gw1.VII.2521.1	gw1.VI.1881.1			Os02g47770.1	Os03g42630.1
gw1.VII.2797.1	gw1.VI.2366.1			Os01g74410.1	Os04g38720.1
gw1.VII.2982.1	gw1.VI.241.1			Os01g62410.1	Os04g43560.1
gw1.VII.3291.1	gw1.VI.257.1			Os03g62379.1	Os05g34310.1
gw1.VII.3295.1	gw1.VI.98.1			Os10g32070.1	Os05g34600.1
gw1.VII.3578.1	gw1.VII.1239.1			Os08g19650.1	Os05g35170.1
gw1.VII.3584.1	gw1.VII.1686.1			Os06g09390.1	Os06g04090.1
gw1.VII.712.1	gw1.VII.1951.1			Os07g09320.1	Os06g51070.1
gw1.VIII.1135.1	gw1.VII.2124.1			Os03g63750.1	Os07g04560.1
gw1.VIII.1637.1	gw1.VII.2521.1			Os01g69850.1	Os07g12340.1
gw1.VIII.1853.1	gw1.VII.2797.1			Os01g43650.1	Os08g01330.1
gw1.VIII.2071.1	gw1.VII.3295.1			Os05g41172.1	Os08g02300.1
gw1.VIII.2333.1	gw1.VII.3529.1			Os09g31140.1	Os08g06140.1
gw1.VIII.2819.1	gw1.VII.3584.1			Os10g35680.1	Os08g10080.1
gw1.VIII.2849.1	gw1.VII.712.1			Os03g42430.1	Os08g42400.1
gw1.X.1996.1	gw1.VII.75.1			Os03g55080.1	Os09g33490.1
gw1.X.2468.1	gw1.VIII.1121.1			Os10g32600.1	Os09g38000.1
gw1.X.2501.1	gw1.VIII.1135.1			Os04g35880.1	Os10g27360.1
gw1.X.2881.1	gw1.VIII.1386.1			Os01g58760.1	Os10g42130.1
gw1.X.2890.1	gw1.VIII.1502.1			Os09g26780.1	Os11g03300.1
gw1.X.3391.1	gw1.VIII.1637.1			Os06g07040.1	Os11g05614.1
gw1.X.364.1	gw1.VIII.1989.1			Os01g43590.1	Os11g08210.1
gw1.X.4649.1	gw1.VIII.2528.1			Os10g25290.1	Os11g31330.1
gw1.X.5468.1	gw1.VIII.261.1			Os04g51000.1	Os11g31340.1
gw1.X.5887.1	gw1.VIII.2819.1			Os03g57149.1	Os12g03050.1
gw1.X.6388.1	gw1.VIII.2849.1			Os09g12750.1	Os12g29330.1
gw1.X.763.1	gw1.VIII.612.1			Os01g01290.1	Os12g41680.1
gw1.XI.1448.1	gw1.VIII.898.1			Os12g07730.1	Os01g60810.1
gw1.XI.3766.1	gw1.X.1011.1			Os03g43410.1	Os02g45620.1
gw1.XI.717.1	gw1.X.1148.1			Os01g54550.1	Os04g48830.1
gw1.XI.836.1	gw1.X.2468.1			Os11g27530.1	Os05g36970.1
gw1.XII.1118.1	gw1.X.2501.1			Os05g34110.1	Os05g36990.1
gw1.XII.1231.1	gw1.X.2881.1			Os02g35150.1	Os05g44090.1
gw1.XII.1254.1	gw1.X.2890.1			Os05g39720.1	Os07g48150.1
gw1.XII.1718.1	gw1.X.334.1			Os07g07020.1	Os01g10580.1
gw1.XII.210.1	gw1.X.3599.1			Os05g46780.1	Os01g34610.1
gw1.XII.23.1	gw1.X.364.1			Os08g19590.1	Os01g72330.1
gw1.XII.459.1	gw1.X.4431.1			Os01g08180.1	Os02g05470.1
gw1.XII.473.1	gw1.X.4624.1			Os01g70890.1	Os02g07930.1
gw1.XII.888.1	gw1.X.5015.1			Os04g54510.1	Os02g35180.1
gw1.XIII.1724.1	gw1.X.5466.1			Os01g54600.1	Os02g39360.1
gw1.XIII.1924.1	gw1.X.5754.1			Os07g42400.1	Os02g43170.1
gw1.XIII.2624.1	gw1.X.6388.1			Os04g46580.1	Os02g53360.1
gw1.XIII.3388.1	gw1.XI.1000.1			Os03g59530.1	Os02g57530.1
gw1.XIII.429.1	gw1.XI.1362.1			Os02g49160.1	Os03g42820.1
gw1.XIII.43.1	gw1.XI.1448.1			Os11g05780.1	Os03g50860.1
gw1.XIII.909.1	gw1.XI.2829.1			Os03g12760.1	Os04g08740.1
gw1.XIII.940.1	gw1.XI.932.1			Os06g41730.2	Os04g28040.1
gw1.XIV.1010.1	gw1.XII.1254.1			Os02g17460.1	Os04g45690.1
gw1.XIV.1045.1	gw1.XII.1718.1			Os01g39330.1	Os04g57720.1
gw1.XIV.1567.1	gw1.XII.200.1			Os02g53260.1	Os05g11510.1
gw1.XIV.2062.1	gw1.XII.210.1			Os01g04800.1	Os05g38990.1
gw1.XIV.2370.1	gw1.XII.23.1			Os02g43170.1	Os05g51690.1
gw1.XIV.3240.1	gw1.XII.333.1			Os01g53040.1	Os06g45040.1
gw1.XIV.3707.1	gw1.XII.459.1			Os02g29340.1	Os06g48610.1
gw1.XIV.3795.1	gw1.XII.473.1			Os01g69980.1	Os06g49880.1
gw1.XIV.3883.1	gw1.XIII.1521.1			Os05g34160.1	Os07g15540.1
gw1.XIV.941.1	gw1.XIII.1675.1			Os04g47830.1	Os08g08120.1
gw1.XIX.1210.1	gw1.XIII.1976.1			Os09g24820.1	Os09g35880.1
gw1.XIX.1434.1	gw1.XIII.2167.1			Os08g33670.1	Os10g30880.1
gw1.XIX.264.1	gw1.XIII.2246.1			Os07g40950.1	Os10g30890.1
gw1.XIX.527.1	gw1.XIII.3192.1			Os03g55530.1	Os10g32900.1
gw1.XIX.991.1	gw1.XIII.3203.1			Os07g05010.1	Os10g41100.1
gw1.XV.1492.1	gw1.XIII.3388.1			Os06g09370.1	Os11g01074.4
gw1.XV.1497.1	gw1.XIII.429.1			Os01g46870.1	Os11g04720.1
gw1.XV.2865.1	gw1.XIV.1045.1			Os08g44830.1	Os12g40490.1
gw1.XV.3260.1	gw1.XIV.1905.1			Os02g07780.2	Os06g05350.1
gw1.XV.660.1	gw1.XIV.1939.1			Os06g10690.1	Os02g09070.1
gw1.XVI.1034.1	gw1.XIV.2062.1			Os02g53360.1	Os02g10000.1
gw1.XVI.1154.1	gw1.XIV.2316.1			Os09g26210.1	Os06g41930.1
gw1.XVI.1636.1	gw1.XIV.2953.1			Os04g21950.1	Os01g13540.1
gw1.XVI.1773.1	gw1.XIV.3707.1			Os01g17260.1	Os01g14420.1
gw1.XVI.2137.1	gw1.XIV.3883.1			Os05g51820.1	Os03g03900.1
gw1.XVI.2632.1	gw1.XIX.1210.1			Os12g38490.1	Os04g41850.1
gw1.XVI.2655.1	gw1.XIX.1434.1			Os08g01090.1	Os11g16290.1
gw1.XVI.2786.1	gw1.XIX.1463.1			Os02g26430.1	Os01g18850.1
gw1.XVI.597.1	gw1.XIX.1883.1			Os12g01180.1	Os02g04680.1
gw1.XVI.827.1	gw1.XIX.1897.1			Os07g04700.1	Os02g07780.1
gw1.XVII.1057.1	gw1.XIX.2152.1			Os01g65900.1	Os04g56170.1
gw1.XVII.1068.1	gw1.XIX.264.1			Os02g02290.1	Os05g33810.1
gw1.XVII.1082.1	gw1.XIX.2649.1			Os06g01320.1	Os06g49010.1
gw1.XVII.1187.1	gw1.XIX.527.1			Os05g27730.1	Os07g32170.1
gw1.XVII.474.1	gw1.XIX.914.1			Os02g34630.1	Os03g16430.1
gw1.XVIII.1760.1	gw1.XV.1017.1			Os02g45480.1	Os05g50930.1
gw1.XVIII.2385.1	gw1.XV.1272.1			Os03g19630.1	Os05g51150.1
gw1.XVIII.2449.1	gw1.XV.1492.1			Os07g38030.1	Os08g06630.1
gw1.XVIII.2541.1	gw1.XV.1497.1			Os02g39220.1	Os11g26160.1
gw1.XVIII.3323.1	gw1.XV.3109.1			Os02g34840.1	Os01g72490.1
gw1.XVIII.447.1	gw1.XV.3177.1			Os10g40390.1	Os01g66890.1
gw1.XVIII.450.1	gw1.XV.660.1			Os03g11600.1	Os01g55750.1
gw1.XVIII.808.1	gw1.XV.913.1			Os09g39490.1	Os01g69980.1
	gw1.XVI.1154.1			Os08g42550.1	Os04g11830.1
	gw1.XVI.1636.1			Os05g27980.1	Os05g43760.1
	gw1.XVI.2137.1			Os03g22170.1	Os06g12230.1
	gw1.XVI.2620.1			Os04g34720.1	Os08g43160.1
	gw1.XVI.2632.1			Os01g61480.1	Os12g42190.1
	gw1.XVI.2786.1			Os01g68370.1	Os03g08310.1
	gw1.XVI.590.1			Os05g36970.1	Os03g08320.1
	gw1.XVII.1057.1			Os07g05720.1	Os03g08330.1
	gw1.XVII.1068.1			Os02g39520.1	Os04g55920.1
	gw1.XVII.1082.1			Os06g04010.1	Os07g42370.1
	gw1.XVII.474.1			Os01g70670.1	Os09g23650.1
	gw1.XVII.791.1			Os05g06170.1	Os09g23660.1
	gw1.XVIII.136.1			Os07g48260.1	Os09g26780.1
	gw1.XVIII.1599.1			Os09g29960.1	Os10g25290.1
	gw1.XVIII.2175.1			Os11g12650.1	Os02g33610.1
	gw1.XVIII.2385.1			Os08g17400.1	Os02g35690.1
	gw1.XVIII.2449.1			Os05g38140.1	Os04g40930.1
	gw1.XVIII.2541.1			Os03g44710.1	Os04g51320.1
	gw1.XVIII.2879.1			Os04g48830.1	Os05g48690.1
	gw1.XVIII.3274.1			Os04g23910.1	Os09g38570.1
	gw1.XVIII.3323.1			Os11g10000.1	Os10g41460.1
	gw1.XVIII.365.1			Os02g46930.1	Os01g64700.1
	gw1.XVIII.450.1			Os11g09990.1	Os03g22800.1
	gw1.XVIII.808.1			Os03g53960.1	Os04g59130.1
				Os02g06370.1	Os05g36190.1
				Os02g18370.1	Os05g48670.1
				Os02g07770.1	Os07g47110.1
				Os11g05740.1	Os08g01290.1
				Os08g38370.1	Os11g06420.1
				Os08g06330.1	Os12g06630.1
				Os09g04720.1	Os01g57240.1
				Os04g57720.1	Os01g54930.1
				Os05g37050.1	Os05g43950.1
				Os07g12210.1	Os01g14440.1
				Os05g03430.1	Os01g40260.1
				Os05g48590.1	Os01g43650.1
				Os12g07790.1	Os01g47560.1
				Os10g33810.1	Os01g51690.1
				Os02g26780.1	Os01g60640.1
				Os08g14450.1	Os01g61080.1
				Os01g72490.1	Os02g08440.1
				Os08g40030.1	Os02g26430.1
				Os02g10860.1	Os03g21710.1
				Os02g08440.1	Os03g33012.1
				Os04g46350.1	Os03g53050.1
				Os02g56250.1	Os04g21950.1
				Os05g49420.1	Os05g03900.1
				Os03g28940.1	Os05g09020.1
				Os06g23650.1	Os05g27730.1
				Os02g49840.1	Os05g39720.1
				Os11g06770.1	Os05g46020.1
				Os03g61110.1	Os06g05380.1
				Os08g07970.1	Os07g02060.1
				Os01g38610.1	Os07g27670.1
				Os01g18360.1	Os07g39480.1
				Os05g49620.1	Os08g29660.1
				Os05g03020.1	Os08g38990.1
				Os09g27850.1	Os09g25060.1
				Os02g39520.2	Os09g25070.1
				Os06g41730.1	Os11g02480.1
				Os10g22950.1	Os11g02520.1
				Os07g32510.1	Os11g02530.1
				Os03g15010.1	Os11g02540.1
				Os10g35930.1	Os11g29870.1
				Os05g39590.1	Os11g45850.1
				Os07g46690.1	Os12g32250.1
				Os01g60520.1	Os12g40570.1
				Os05g41760.1	Os03g50920.1
				Os06g05890.1	Os06g23030.1
				Os03g19020.1	Os09g24820.1
				Os03g20550.1	Os09g29130.1
				Os05g50610.2
				Os04g56850.1
				Os05g03550.1
				Os04g45990.1
				Os01g48180.1
				Os03g12370.1
				Os06g06970.1
				Os09g31390.1
				Os04g13480.1
				Os08g04170.1
				Os09g39850.1
				Os03g21660.1
				Os03g06850.1
				Os04g46220.1
				Os01g27040.1
				Os04g55590.1
				Os11g07050.1
				Os11g48000.1
				Os12g07610.1
				Os07g03250.1
				Os06g12400.1
				Os11g01130.1
				Os02g52960.1
				Os07g44090.1
				Os11g05640.1
				Os12g40900.1
				Os07g41740.1
				Os09g28200.1
				Os09g28354.1
				Os09g06890.1
				Os04g35010.1
				Os03g53100.1
				Os04g08060.1
				Os04g46400.1
				Os03g09100.1
				Os09g04890.1
				Os03g53020.1
				Os02g50480.1
				Os10g39550.1
				Os03g05690.1
				Os02g28580.1
				Os01g14370.1
				Os03g20900.1
				Os09g37910.1
				Os10g22600.1
				Os01g63980.1
				Os05g34600.1
				Os12g34330.1
				Os08g28214.1
				Os02g43790.1
				Os03g08930.1
				Os04g36730.1
				Os01g23770.1
				Os02g45054.1
				Os03g48970.1
				Os08g37970.1
				Os03g53050.1
				Os01g62310.1
				Os01g11550.1
				Os01g14420.1
				Os01g63380.1
				Os04g31900.1
				Os01g36570.1
				Os08g13060.1
				Os07g40020.1
				Os11g05770.1
				Os02g35180.1
				Os02g40070.1
				Os01g70870.1
				Os02g15760.1
				Os04g08600.1
				Os09g30310.1
				Os05g03900.1
				Os06g07640.1
				Os02g51310.1
				Os09g38000.1
				Os06g22670.1
				Os01g07120.2
				Os02g44930.1
				Os05g15890.1
				Os01g54890.1
				Os07g46590.1
				Os01g08790.1
				Os03g61760.1
				Os06g01860.1
				Os03g60120.1
				Os03g07880.1
				Os02g09920.1
				Os10g42690.1
				Os06g30090.1
				Os02g58350.1
				Os05g50340.1
				Os06g16430.1
				Os10g25620.1
